# Supplementary material for: Knowledge, attitudes, and practices toward the novel coronavirus among Bangladeshis: Implications for mitigation measures
Source: PLoS One. 2020 Sep 2;15(9):e0238492. doi: 10.1371/journal.pone.0238492 (PMC7467312; doi:10.1371/journal.pone.0238492)
Supplement: S1 Data — (XLSX) [file pone.0238492.s005.xlsx]

## Sheet: Sheet1
ID	Start time	Completion time	Email	Name	Language	What is your gender.	What is your age group?	What is your highest education attainment?	What is your occupation?	Where is your current residence location? Please mention name of district, upazila, city/town, village	How do you perceive covid-19?	Covid-19 was emerged due to following reasons. Multiple answer is allowed.	The main clinical symptoms of covid-19 are fever, fatigue, dry cough, and breathing difficulty.	Currently there is no effective cure for covid-2019, but early symptomatic and supportive treatment can help most patients recover from the infection	Only elderly people having chronic illnesses and other health complications are more likely to be seriously affected	Persons with covid-2019 having no fever cannot infect to others.	The covid-19 spreads via respiratory droplets (from coughing, sneezing) of infected people.	Ordinary residents can wear general medical masks to prevent covid-19 infection.	It is not necessary for children and young adults to take measures to prevent the infection by the covid-19.	What do you understand by quarantine?	In general, what is the quarantine period?	When should we go for quarantine? Multiple answer is allowed.	Isolation and treatment of covid-19 infected people are effective ways to reduce the spread of the virus.	Do you like to stay at home for certain period (14 days) to prevent covid-19 spread if government will order so?	Do you think that social distancing (e.g. stay 1-2 m apart, avoid crowds, etc.) can prevent covid-19 spread?	Do you agree that we should cancel business/recreational trips at this time?	Do you believe that working from home can help control covid-19?	Do you agree that government has taken sufficient preventive measures to prevent the spread of covid-19?	Do you agree that government should take preventive measures when covid-19 was first reported in China?	Do you think covid-19 can cause massive fatality in Bangladesh?	Comparing with other affected nations, what is the possibility of covid-19 spread in Bangladesh? Multiple answer is allowed.	What could be the possible reasons of covid-19 spread in Bangladesh if it happens? Multiple answer is allowed.	Do you believe that covid-19 will not be epidemic in Bangladesh due to following reasons. Multiple answer allowed.	Do you agree that our health support providers (e.g. doctors, nurses, support staff) are under serious threat when they treat infected people?	Do you think that government has ensured enough protective measures for health support providers?	What should be the prority actions for government to control the spread of covid-19? Multiple answer is allowed.	Do you go to crowded areas now-a-days?	Do you allow your children to go for outdoor activities?	Do you and family members use mask when go outside?	Have you started working from home in last few weeks due to outbreak of covid-19?	How would you rate the awareness level of the people living around you regarding covid-19?	How would you rate the medical facilities in Bangladesh to handle covid-19?	Are the people in your area/district already panic about covid-19?	Are you feeling anxious/stressed/depressed/helpless thinking about the outbreak of covid-19?	If above answer is YES, then please rate your level of feelings.
6	2020-03-22 22:09:58	2020-03-22 22:19:15	anonymous		English (United States)‎	Man	36-45 years	University	Professionals (Teacher, Doctor, Bankers, NGO, Lawyer, Corporate)	Uttara, Dhaka	A deadly disease, curable and low mortality rate	Food habit (e.g. eating or contacting wild animals);Severe destruction of natural environment;Natural justice;	Yes	Yes	Yes	No	Yes	No	No	Stay at a separate room, and no contact with family members	2 week	When feel having covid-19 symptoms;When get contact with infected people;When people return from visiting infected countries/areas;	Yes	Yes	Yes	Yes	Maybe	No	Yes	Yes	High possibility of spread;	Lack of awareness among people;High density of population;No proper quarantine ;Lack of enough preventive measures taken by the government;	None of above;	Yes	No	Strict prohibition of public gatherings (e.g. campaign, religeous & social events, etc.) for next three months;Identify and quaratine all people returned from infected countries;Develop enough appropriate quarantine facilities across the country;Complete lockdown of infected areas until further notice;Impose strict movement control of general people for at least few weeks;Mass awareness creation …	No	No	Yes	Yes	Awareness level is on rise	Very poor facilities are available so far	Yes	Yes	Moderate
7	2020-03-22 22:02:32	2020-03-22 22:20:31	anonymous		English (United States)‎	Man	26-35 years	University	Professionals (Teacher, Doctor, Bankers, NGO, Lawyer, Corporate)	village : nathpur, post office: wajedia (4213),Police station: bayezid bostami, District : chottogram	A deadly disease, curable and low mortality rate	Severe destruction of natural environment;	May be	Yes	May be	May be	Yes	May be	No	Stay at home and can go outside	2 week	Don’t know;	May be	Yes	Maybe	Maybe	Yes	Not enough	Yes	Yes	High possibility of spread;	Lack of awareness among people;High density of population;No proper quarantine ;Lack of enough preventive measures taken by the government;	None of above;	Yes	No	Strict prohibition of public gatherings (e.g. campaign, religeous & social events, etc.) for next three months;	Yes	Sometimes	Yes	Yes	Little awareness has grown so far	Very poor facilities are available so far	No	Yes
8	2020-03-22 22:16:23	2020-03-22 22:23:14	anonymous		English (United States)‎	Man	36-45 years	University	Professionals (Teacher, Doctor, Bankers, NGO, Lawyer, Corporate)	Chittagong city	A deadly disease with certainty of death	Food habit (e.g. eating or contacting wild animals);Severe destruction of natural environment;Natural justice;	Yes	Yes	No	No	Yes	Yes	No	Stay at a separate room, and no contact with family members	2 week	When get contact with infected people;When people return from visiting infected countries/areas;	Yes	Yes	Yes	Yes	Yes	No	No	Yes	High possibility of spread;	Lack of awareness among people;High density of population;Return of immigrants from affected countries ;No proper quarantine ;Lack of advancement in the medical facilities ;Lack of enough preventive measures taken by the government;	None of above;	Yes	No	Strict prohibition of public gatherings (e.g. campaign, religeous & social events, etc.) for next three months;Identify and quaratine all people returned from infected countries;Develop enough appropriate quarantine facilities across the country;Complete lockdown of infected areas until further notice;Impose strict movement control of general people for at least few weeks;Mass awareness creation …	Yes	No	Yes	No	Little awareness has grown so far	Very poor facilities are available so far	Yes	Yes	High
9	2020-03-22 22:17:49	2020-03-22 22:24:19	anonymous		English (United States)‎	Man	26-35 years	University	Professionals (Teacher, Doctor, Bankers, NGO, Lawyer, Corporate)	Dhaka	A deadly disease, curable and low mortality rate	None of above;	May be	May be	May be	No	Yes	No	No	Stay at a separate room, and no contact with family members	2 week	When feel having covid-19 symptoms;When get contact with infected people;When people return from visiting infected countries/areas;	Yes	Yes	Yes	Maybe	Maybe	No	Yes	Maybe	High possibility of spread;	Lack of awareness among people;High density of population;No proper quarantine ;Lack of advancement in the medical facilities ;Lack of enough preventive measures taken by the government;	None of above;	Yes	No	Strict prohibition of public gatherings (e.g. campaign, religeous & social events, etc.) for next three months;Identify and quaratine all people returned from infected countries;Develop enough appropriate quarantine facilities across the country;Complete lockdown of infected areas until further notice;Impose strict movement control of general people for at least few weeks;Encourage working from h…	Sometimes	No	Sometimes	No	Little awareness has grown so far	Health facilities are available for limited number of people	No	No
10	2020-03-22 22:20:17	2020-03-22 22:28:12	anonymous		English (United States)‎	Man	36-45 years	University	Professionals (Teacher, Doctor, Bankers, NGO, Lawyer, Corporate)	Dhaka	A deadly disease, curable and low mortality rate	Food habit (e.g. eating or contacting wild animals);Severe destruction of natural environment;	Yes	Yes	No	No	Yes	Yes	No	Stay at a separate room, and no contact with family members	2 week	When feel having covid-19 symptoms;When get contact with infected people;When people return from visiting infected countries/areas;	Yes	Yes	Yes	Yes	Yes	No	Yes	Yes	High possibility of spread;Very high possiblity of spread;	Lack of awareness among people;High density of population;Return of immigrants from affected countries ;No proper quarantine ;Lack of advancement in the medical facilities ;Lack of enough preventive measures taken by the government;	Immune system of Bangladeshi people is high;	Yes	No	Strict prohibition of public gatherings (e.g. campaign, religeous & social events, etc.) for next three months;Identify and quaratine all people returned from infected countries;Develop enough appropriate quarantine facilities across the country;Complete lockdown of infected areas until further notice;Impose strict movement control of general people for at least few weeks;Mass awareness creation …	No	No	Yes	Yes	Awareness level is on rise	Health facilities are available for limited number of people	Yes	Yes	High
11	2020-03-22 22:13:18	2020-03-22 22:28:20	anonymous		English (United States)‎	Woman	18-25 years	University	Student	Agrabad, double mooring, chittagong	A deadly disease with certainty of death	None of above;	Yes	Yes	May be	No	Yes	No	No	Stay at a separate room, and no contact with family members	2 week	When feel having covid-19 symptoms;	Yes	Not possible due to work	Yes	Yes	Yes	Not enough	Yes	Yes	Very high possiblity of spread;	Lack of awareness among people;High density of population;Return of immigrants from affected countries ;No proper quarantine ;Lack of advancement in the medical facilities ;Lack of enough preventive measures taken by the government;	None of above;	Yes	No	Strict prohibition of public gatherings (e.g. campaign, religeous & social events, etc.) for next three months;Identify and quaratine all people returned from infected countries;Develop enough appropriate quarantine facilities across the country;Complete lockdown of infected areas until further notice;Impose strict movement control of general people for at least few weeks;Mass awareness creation …	No	No	Yes	Yes	Little awareness has grown so far	Very poor facilities are available so far	Yes	May be
12	2020-03-22 22:25:42	2020-03-22 22:34:39	anonymous		English (United States)‎	Woman	18-25 years	University	Student	Aziz Fazil Pur, Dagon bhuiyan, Feni	A deadly disease with certainty of death	Food habit (e.g. eating or contacting wild animals);	Yes	Yes	Yes	May be	Yes	May be	No	Stay at a separate room, and no contact with family members	2 week	When feel having covid-19 symptoms;When get contact with infected people;When people return from visiting infected countries/areas;	Yes	Yes	Yes	Yes	Yes	Not enough	Yes	Yes	Very high possiblity of spread;	Lack of awareness among people;High density of population;Return of immigrants from affected countries ;No proper quarantine ;Lack of advancement in the medical facilities ;Lack of enough preventive measures taken by the government;	None of above;	Yes	No	Strict prohibition of public gatherings (e.g. campaign, religeous & social events, etc.) for next three months;Develop enough appropriate quarantine facilities across the country;Complete lockdown of infected areas until further notice;Impose strict movement control of general people for at least few weeks;Mass awareness creation on preventive measures;Develope medical facilities across the count…	No	No	Yes	Yes	Some precautionary measures have been taken	Very poor facilities are available so far	Yes	Yes	High
13	2020-03-22 22:26:49	2020-03-22 22:35:14	anonymous		English (United States)‎	Man	45-65 years	University	Professionals (Teacher, Doctor, Bankers, NGO, Lawyer, Corporate)	Ramganj, lakshmipur.	A deadly disease, curable and low mortality rate	Severe destruction of natural environment;	Yes	Yes	Yes	No	Yes	Yes	Yes	Stay at a separate room, and no contact with family members	Do not know	When people return from visiting infected countries/areas;	Yes	Yes	Yes	Yes	Yes	No	Yes	Yes	Very high possiblity of spread;	Lack of awareness among people;	Relatively warm and humid weather;	Yes	No	Strict prohibition of public gatherings (e.g. campaign, religeous & social events, etc.) for next three months;Identify and quaratine all people returned from infected countries;Complete lockdown of infected areas until further notice;Mass awareness creation on preventive measures;Develope medical facilities across the country;	No	No	No	Yes	Awareness level is on rise	Very poor facilities are available so far	No	Yes	Extreme
14	2020-03-22 22:22:40	2020-03-22 22:36:04	anonymous		English (United States)‎	Man	36-45 years	University	Professionals (Teacher, Doctor, Bankers, NGO, Lawyer, Corporate)	Rayarbazar, Dhaha 1209	A deadly disease, curable and low mortality rate	None of above;	Yes	Yes	No	No	Yes	May be	No	Stay at a separate room, and no contact with family members	2 week	When feel having covid-19 symptoms;When get contact with infected people;When people return from visiting infected countries/areas;	Yes	Yes	Yes	Yes	Yes	Not enough	Yes	Maybe	Moderate possibility of spread ;	Lack of awareness among people;No proper quarantine ;Lack of enough preventive measures taken by the government;	Relatively warm and humid weather;Immune system of Bangladeshi people is high;	Yes	No	Strict prohibition of public gatherings (e.g. campaign, religeous & social events, etc.) for next three months;Identify and quaratine all people returned from infected countries;Develop enough appropriate quarantine facilities across the country;Complete lockdown of infected areas until further notice;Impose strict movement control of general people for at least few weeks;Encourage working from h…	No	No	Yes	Yes	Awareness level is on rise	Very poor facilities are available so far	Yes	Yes	High
15	2020-03-22 22:18:50	2020-03-22 22:37:49	anonymous		English (United States)‎	Man	45-65 years	University	Professionals (Teacher, Doctor, Bankers, NGO, Lawyer, Corporate)	UttaraDhaka	A deadly disease, curable and low mortality rate	Food habit (e.g. eating or contacting wild animals);	Yes	Yes	Yes	No	Yes	May be	No	Stay at a separate room, and no contact with family members	2 week	When feel having covid-19 symptoms;When people return from visiting infected countries/areas;	Yes	Yes	Yes	Yes	Yes	Not enough	Yes	Maybe	High possibility of spread;	Lack of awareness among people;High density of population;Return of immigrants from affected countries ;No proper quarantine ;Lack of advancement in the medical facilities ;Lack of enough preventive measures taken by the government;	Relatively warm and humid weather;	Maybe	No	Strict prohibition of public gatherings (e.g. campaign, religeous & social events, etc.) for next three months;Identify and quaratine all people returned from infected countries;Develop enough appropriate quarantine facilities across the country;Complete lockdown of infected areas until further notice;Impose strict movement control of general people for at least few weeks;Mass awareness creation …	No	No	Yes	Sometimes	Awareness level is on rise	Very poor facilities are available so far	Yes	No
16	2020-03-22 22:24:03	2020-03-22 22:37:50	anonymous		English (United States)‎	Man	36-45 years	University	Professionals (Teacher, Doctor, Bankers, NGO, Lawyer, Corporate)	Dhaka, Bangladesh.	A deadly disease with certainty of death	Food habit (e.g. eating or contacting wild animals);	Yes	Yes	No	No	May be	Yes	No	Stay at a separate room, and no contact with family members	2 week	When feel having covid-19 symptoms;When get contact with infected people;When people return from visiting infected countries/areas;	Yes	Yes	Maybe	Yes	Yes	No	Yes	Yes	High possibility of spread;Very high possiblity of spread;	High density of population;Return of immigrants from affected countries ;Lack of advancement in the medical facilities ;Lack of enough preventive measures taken by the government;	None of above;	Yes	No	Complete lockdown of infected areas until further notice;Impose strict movement control of general people for at least few weeks;Encourage working from home;Develope medical facilities across the country;	Sometimes	No	Sometimes	No	No precautionary measures undertaken at all	Very poor facilities are available so far	Yes	Yes	High
17	2020-03-22 22:24:39	2020-03-22 22:39:15	anonymous		English (United States)‎	Woman	26-35 years	University	Professionals (Teacher, Doctor, Bankers, NGO, Lawyer, Corporate)	Chittagong	A deadly disease, curable and low mortality rate	None of above;	Yes	Yes	Yes	No	Yes	May be	No	Stay at home with family members	2 week	When feel having covid-19 symptoms;When get contact with infected people;When people return from visiting infected countries/areas;	Yes	Yes	Yes	Yes	Yes	No	Yes	Yes	Very high possiblity of spread;	Lack of awareness among people;High density of population;Return of immigrants from affected countries ;No proper quarantine ;Lack of advancement in the medical facilities ;Lack of enough preventive measures taken by the government;	None of above;	Yes	No	Strict prohibition of public gatherings (e.g. campaign, religeous & social events, etc.) for next three months;Identify and quaratine all people returned from infected countries;Develop enough appropriate quarantine facilities across the country;Complete lockdown of infected areas until further notice;Impose strict movement control of general people for at least few weeks;Develope medical facilit…	No	No	Yes	No	Little awareness has grown so far	Very poor facilities are available so far	Maybe	Yes	High
18	2020-03-22 22:21:31	2020-03-22 22:39:42	anonymous		English (United States)‎	Woman	18-25 years	University	Student	Cumilla,Adarsha Sadar.	A deadly disease with certainty of death	Food habit (e.g. eating or contacting wild animals);	Yes	May be	No	Yes	Yes	Yes	No	Stay at a separate room, and no contact with family members	2 week	When people return from visiting infected countries/areas;	Yes	Yes	Yes	Yes	Yes	Not enough	Yes	Maybe	Moderate possibility of spread ;	Lack of enough preventive measures taken by the government;	Relatively warm and humid weather;	Yes	No	Complete lockdown of infected areas until further notice;	No		Yes	Yes	Little awareness has grown so far	Very poor facilities are available so far	No	Yes	Moderate
19	2020-03-22 22:25:45	2020-03-22 22:39:47	anonymous		English (United States)‎	Man	18-25 years	University	Student	Chittagong	A deadly disease, curable and low mortality rate	Food habit (e.g. eating or contacting wild animals);	Yes	May be	No	No	Yes	Yes	No	Stay at a separate room, and no contact with family members	2 week	When feel having covid-19 symptoms;When get contact with infected people;When people return from visiting infected countries/areas;	Yes	Yes	Maybe	Yes	Yes	No	Yes	Yes	Very high possiblity of spread;	Lack of awareness among people;High density of population;Return of immigrants from affected countries ;No proper quarantine ;Lack of advancement in the medical facilities ;Lack of enough preventive measures taken by the government;	None of above;	Yes	No	Strict prohibition of public gatherings (e.g. campaign, religeous & social events, etc.) for next three months;Identify and quaratine all people returned from infected countries;Develop enough appropriate quarantine facilities across the country;Complete lockdown of infected areas until further notice;Impose strict movement control of general people for at least few weeks;Mass awareness creation …	No	No	Yes	No	Some precautionary measures have been taken	Very poor facilities are available so far	Yes	Yes	High
20	2020-03-22 22:29:07	2020-03-22 22:39:55	anonymous		English (United States)‎	Woman	18-25 years	University	Student	Nurjahan road, Mohammadpur, Dhaka	A deadly disease with certainty of death	Food habit (e.g. eating or contacting wild animals);	Yes	May be	Yes	No	Yes	May be	No	Stay at a separate room, and no contact with family members	2 week	When feel having covid-19 symptoms;When get contact with infected people;When people return from visiting infected countries/areas;	Yes	Yes	Maybe	Yes	Yes	No	Yes	Yes	High possibility of spread;	High density of population;Return of immigrants from affected countries ;No proper quarantine ;Lack of advancement in the medical facilities ;Lack of enough preventive measures taken by the government;	Relatively warm and humid weather;	Yes	No	Strict prohibition of public gatherings (e.g. campaign, religeous & social events, etc.) for next three months;Identify and quaratine all people returned from infected countries;Develop enough appropriate quarantine facilities across the country;Complete lockdown of infected areas until further notice;Impose strict movement control of general people for at least few weeks;Mass awareness creation …	No	No	Yes	Yes	Awareness level is on rise	Health facilities are available for limited number of people	Yes	Yes	Moderate
21	2020-03-22 22:31:43	2020-03-22 22:42:28	anonymous		English (United States)‎	Man	26-35 years	University	Professionals (Teacher, Doctor, Bankers, NGO, Lawyer, Corporate)	Chattogram, Hathazari, Fatehpur	A deadly disease, curable and low mortality rate	A disease in temparate (cold weather) countries;Natural justice;	May be	No	No	No	May be	Yes	No	Stay at a separate room, and no contact with family members	2 week	When feel having covid-19 symptoms;When get contact with infected people;When people return from visiting infected countries/areas;	Yes	Yes	Yes	Yes	Yes	No	Yes	Maybe	Moderate possibility of spread ;	Return of immigrants from affected countries ;No proper quarantine ;Lack of advancement in the medical facilities ;Lack of enough preventive measures taken by the government;	Relatively warm and humid weather;	Yes	No	Strict prohibition of public gatherings (e.g. campaign, religeous & social events, etc.) for next three months;Identify and quaratine all people returned from infected countries;Develop enough appropriate quarantine facilities across the country;Complete lockdown of infected areas until further notice;Impose strict movement control of general people for at least few weeks;Conduct all meetings, se…	No	No	Yes	Sometimes	Awareness level is on rise	Very poor facilities are available so far	Yes	Yes	Moderate
22	2020-03-22 22:35:36	2020-03-22 22:43:13	anonymous		English (United States)‎	Man	26-35 years	University	Student	Chandgoan, Chittagong	A deadly disease, curable and low mortality rate	Food habit (e.g. eating or contacting wild animals);Severe destruction of natural environment;	Yes	Yes	Yes	No	Yes	No	No	Stay at a separate room, and no contact with family members	2 week	When feel having covid-19 symptoms;When get contact with infected people;When people return from visiting infected countries/areas;	Yes	Yes	Maybe	Yes	Yes	No	Yes	Maybe	Moderate possibility of spread ;High possibility of spread;	Lack of awareness among people;High density of population;No proper quarantine ;Lack of advancement in the medical facilities ;Lack of enough preventive measures taken by the government;	Relatively warm and humid weather;	Yes	No	Strict prohibition of public gatherings (e.g. campaign, religeous & social events, etc.) for next three months;Develop enough appropriate quarantine facilities across the country;Complete lockdown of infected areas until further notice;Mass awareness creation on preventive measures;Develope medical facilities across the country;	No	No	Sometimes	Yes	Little awareness has grown so far	Very poor facilities are available so far	No	No	Moderate
23	2020-03-22 22:34:20	2020-03-22 22:43:28	anonymous		English (United States)‎	Man	26-35 years	University	Student	Bugemeester Oudlaan 256, 3062 PA Rotterdam, the Netherlands	A deadly disease with certainty of death	Food habit (e.g. eating or contacting wild animals);	Yes	Yes	Yes	No	Yes	Yes	Yes	Stay at a separate room, and no contact with family members	2 week	When get contact with infected people;	Yes	Yes	Yes	Yes	Yes	No	Yes	Yes	Very high possiblity of spread;	Lack of awareness among people;High density of population;Return of immigrants from affected countries ;No proper quarantine ;	None of above;	Yes	No	Strict prohibition of public gatherings (e.g. campaign, religeous & social events, etc.) for next three months;Develop enough appropriate quarantine facilities across the country;Mass awareness creation on preventive measures;	No	No	Yes	Yes	Some precautionary measures have been taken	Health facilities are available for limited number of people	Yes	Yes	High
24	2020-03-22 22:34:42	2020-03-22 22:43:53	anonymous		English (United States)‎	Woman	18-25 years	University	Student	Urdulane, Chwkbazar, Panchlaish thana, Chittagong	A deadly disease, curable and low mortality rate	Severe destruction of natural environment;	Yes	Yes	No	No	Yes	Yes	No	Stay at a separate room, and no contact with family members	2 week	When feel having covid-19 symptoms;	Yes	Yes	Yes	Yes	Yes	No	Yes	Yes	Moderate possibility of spread ;	Lack of enough preventive measures taken by the government;	Immune system of Bangladeshi people is high;	Yes	Maybe	Strict prohibition of public gatherings (e.g. campaign, religeous & social events, etc.) for next three months;Identify and quaratine all people returned from infected countries;Develop enough appropriate quarantine facilities across the country;Complete lockdown of infected areas until further notice;Impose strict movement control of general people for at least few weeks;Develope medical facilit…	No	No	Yes	Yes	Awareness level is on rise	Very poor facilities are available so far	Yes	Yes	Extreme
25	2020-03-22 22:30:31	2020-03-22 22:44:53	anonymous		English (United States)‎	Woman	26-35 years	University	Home makers (House wife)	Dhaka. South bonosere	A deadly disease, curable and low mortality rate	Food habit (e.g. eating or contacting wild animals);Severe destruction of natural environment;A disease in temparate (cold weather) countries;	Yes	Yes	May be	No	Yes	Yes	No	Stay at a separate room, and no contact with family members	2 week	When feel having covid-19 symptoms;When people return from visiting infected countries/areas;	Yes	Yes	Yes	Yes	Yes	Not enough	Yes	Yes	Very high possiblity of spread;	Lack of awareness among people;High density of population;Return of immigrants from affected countries ;No proper quarantine ;Lack of advancement in the medical facilities ;Lack of enough preventive measures taken by the government;	None of above;	Yes	No	Strict prohibition of public gatherings (e.g. campaign, religeous & social events, etc.) for next three months;Identify and quaratine all people returned from infected countries;Develop enough appropriate quarantine facilities across the country;Complete lockdown of infected areas until further notice;Impose strict movement control of general people for at least few weeks;Mass awareness creation …	No	No	Yes	Yes	Little awareness has grown so far	Very poor facilities are available so far	Yes	Yes	High
26	2020-03-22 22:29:45	2020-03-22 22:45:06	anonymous		English (United States)‎	Man	26-35 years	University	Student	Mohipal, Feni Sadar, Feni	A deadly disease, curable and low mortality rate	Food habit (e.g. eating or contacting wild animals);Severe destruction of natural environment;	Yes	Yes	No	No	Yes	May be	No	Stay at a separate room, and no contact with family members	2 week	When feel having covid-19 symptoms;When get contact with infected people;When people return from visiting infected countries/areas;	Yes	Yes	Maybe	Yes	Maybe	Not enough	Maybe	Maybe	Least possibility of spread;Moderate possibility of spread ;	Lack of awareness among people;Return of immigrants from affected countries ;Lack of enough preventive measures taken by the government;	None of above;	Yes	No	Strict prohibition of public gatherings (e.g. campaign, religeous & social events, etc.) for next three months;Identify and quaratine all people returned from infected countries;Complete lockdown of infected areas until further notice;Impose strict movement control of general people for at least few weeks;Encourage working from home;Develope medical facilities across the country;	No	No	Yes	Sometimes	Awareness level is on rise	Gradual advancement in health care is noticeable to deal with covid-19	No	Yes	High
27	2020-03-22 22:35:08	2020-03-22 22:46:24	anonymous		English (United States)‎	Man	18-25 years	University	Student	Chittagong	A deadly disease with certainty of death	Food habit (e.g. eating or contacting wild animals);A disease in temparate (cold weather) countries;	Yes	Yes	May be	No	Yes	May be	No	Stay at a separate room, and no contact with family members	2 week	When feel having covid-19 symptoms;When get contact with infected people;When people return from visiting infected countries/areas;	Yes	Yes	Maybe	Yes	Maybe	No	Yes	Yes	High possibility of spread;	Lack of awareness among people;High density of population;Return of immigrants from affected countries ;No proper quarantine ;Lack of enough preventive measures taken by the government;	Relatively warm and humid weather;People of Bangladesh believe in God;People of Bangladesh has experience to face diseaster;	Yes	Maybe	Strict prohibition of public gatherings (e.g. campaign, religeous & social events, etc.) for next three months;Develop enough appropriate quarantine facilities across the country;Impose strict movement control of general people for at least few weeks;Encourage working from home;	Sometimes	No	Yes	Yes	Some precautionary measures have been taken	Gradual advancement in health care is noticeable to deal with covid-19	Maybe	Yes	High
28	2020-03-22 22:42:12	2020-03-22 22:46:48	anonymous		English (United States)‎	Woman	18-25 years	University	Student	Muradpur,Chattogram	A deadly disease with certainty of death	Food habit (e.g. eating or contacting wild animals);Severe destruction of natural environment;	Yes	Yes	No	No	Yes	No	No	Stay at a separate room, and no contact with family members	2 week	When feel having covid-19 symptoms;When people return from visiting infected countries/areas;	Yes	Yes	Yes	Yes	Yes	No	Yes	Yes	Very high possiblity of spread;	Lack of awareness among people;High density of population;Return of immigrants from affected countries ;No proper quarantine ;Lack of advancement in the medical facilities ;Lack of enough preventive measures taken by the government;	None of above;	Yes	No	Strict prohibition of public gatherings (e.g. campaign, religeous & social events, etc.) for next three months;Identify and quaratine all people returned from infected countries;Develop enough appropriate quarantine facilities across the country;Complete lockdown of infected areas until further notice;Impose strict movement control of general people for at least few weeks;Mass awareness creation …	Sometimes	No	Yes	No	Some precautionary measures have been taken	Very poor facilities are available so far	Yes	Yes	High
29	2020-03-22 22:39:06	2020-03-22 22:50:01	anonymous		English (United States)‎	Woman	26-35 years	University	Student	Urdugoli, Chawkbazar, Chittagong	A curse from the God	Severe destruction of natural environment;	Yes	Yes	Yes	No	Yes	No	No	Stay at a separate room, and no contact with family members	2 week	When feel having covid-19 symptoms;When get contact with infected people;When people return from visiting infected countries/areas;	Yes	Yes	Yes	Yes	Yes	No	Yes	Yes	Very high possiblity of spread;	Lack of awareness among people;High density of population;Return of immigrants from affected countries ;No proper quarantine ;Lack of advancement in the medical facilities ;Lack of enough preventive measures taken by the government;	None of above;	Yes	No	Strict prohibition of public gatherings (e.g. campaign, religeous & social events, etc.) for next three months;Identify and quaratine all people returned from infected countries;Develop enough appropriate quarantine facilities across the country;Complete lockdown of infected areas until further notice;Impose strict movement control of general people for at least few weeks;Mass awareness creation …	No	No	Yes	Sometimes	Little awareness has grown so far	Very poor facilities are available so far	Yes	May be
30	2020-03-22 22:41:51	2020-03-22 22:50:29	anonymous		English (United States)‎	Man	18-25 years	University	Student	1297, Racecourse, ward-3, adarsa sadar, comilla	A deadly disease, curable and low mortality rate	Food habit (e.g. eating or contacting wild animals);	Yes	Yes	May be	May be	Yes	Yes	No	Stay at a separate room, and no contact with family members	2 week	When feel having covid-19 symptoms;When get contact with infected people;When people return from visiting infected countries/areas;	Yes	Yes	Maybe	Yes	Yes	No	Yes	Yes	Very high possiblity of spread;	Lack of awareness among people;High density of population;Return of immigrants from affected countries ;No proper quarantine ;Lack of enough preventive measures taken by the government;	None of above;	Yes	No	Strict prohibition of public gatherings (e.g. campaign, religeous & social events, etc.) for next three months;Identify and quaratine all people returned from infected countries;Develop enough appropriate quarantine facilities across the country;Complete lockdown of infected areas until further notice;Impose strict movement control of general people for at least few weeks;Mass awareness creation …	No	No	Yes	Sometimes	Little awareness has grown so far	Very poor facilities are available so far	Yes	Yes	High
31	2020-03-22 22:43:03	2020-03-22 22:51:27	anonymous		English (United States)‎	Woman	18-25 years	University	Professionals (Teacher, Doctor, Bankers, NGO, Lawyer, Corporate)	Mymensingh Sadar,Mymensingh	A deadly disease with certainty of death	Food habit (e.g. eating or contacting wild animals);	Yes	Yes	No	No	Yes	May be	No	Stay at a separate room, and no contact with family members	2 week	When get contact with infected people;	Yes	Yes	Yes	Yes	Yes	No	Yes	Yes	Very high possiblity of spread;	Lack of awareness among people;No proper quarantine ;Lack of enough preventive measures taken by the government;	None of above;	Yes	No	Complete lockdown of infected areas until further notice;Impose strict movement control of general people for at least few weeks;	No	No	Sometimes	Yes	Awareness level is on rise	Health facilities are available for limited number of people	No	Yes	High
32	2020-03-22 22:47:35	2020-03-22 22:53:06	anonymous		English (United States)‎	Man	26-35 years	University	Unemployed	Narsingdi	A deadly disease with certainty of death	Natural justice;	Yes	Yes	Yes	No	Yes	Yes	No	Stay at a separate room, and no contact with family members	2 week	When get contact with infected people;When people return from visiting infected countries/areas;	May be	Yes	Maybe	Yes	Maybe	No	Maybe	Maybe	Least possibility of spread;Moderate possibility of spread ;High possibility of spread;Very high possiblity of spread;	Lack of awareness among people;High density of population;Return of immigrants from affected countries ;No proper quarantine ;Lack of advancement in the medical facilities ;Lack of enough preventive measures taken by the government;	Relatively warm and humid weather;Immune system of Bangladeshi people is high;None of above;	No	No	Strict prohibition of public gatherings (e.g. campaign, religeous & social events, etc.) for next three months;Identify and quaratine all people returned from infected countries;Develop enough appropriate quarantine facilities across the country;Complete lockdown of infected areas until further notice;Impose strict movement control of general people for at least few weeks;Conduct all meetings, se…	No	No	Sometimes	Yes	Little awareness has grown so far	Very poor facilities are available so far	No	Yes	High
33	2020-03-22 22:43:19	2020-03-22 22:53:29	anonymous		English (United States)‎	Man	36-45 years	University	Professionals (Teacher, Doctor, Bankers, NGO, Lawyer, Corporate)	Rangpur, sadar	A deadly disease, curable and low mortality rate	Food habit (e.g. eating or contacting wild animals);	Yes	Yes	Yes	No	Yes	Yes	No	Stay at a separate room, and no contact with family members	2 week	When get contact with infected people;	Yes	No	Yes	Yes	Yes	No	No	Yes	High possibility of spread;	Return of immigrants from affected countries ;	People of Bangladesh believe in God;	No	No	Strict prohibition of public gatherings (e.g. campaign, religeous & social events, etc.) for next three months;	No	No	Yes	No	No precautionary measures undertaken at all	Very poor facilities are available so far	Maybe	Yes	Extreme
34	2020-03-22 22:45:20	2020-03-22 22:54:32	anonymous		English (United States)‎	Man	18-25 years	Secondary	Unemployed	East Madarbari Chattogram	A curse from the God	Severe destruction of natural environment;	Yes	May be	Yes	No	May be	Yes	No	No clear understanding	Do not know	Don’t know;	May be	Not possible due to work	Maybe	Yes	Yes	Yes	Yes	Maybe	High possibility of spread;Very high possiblity of spread;	No proper quarantine ;Lack of advancement in the medical facilities ;Lack of enough preventive measures taken by the government;	Immune system of Bangladeshi people is high;People of Bangladesh believe in God;People of Bangladesh are kind to each other;	Maybe	Maybe	Impose strict movement control of general people for at least few weeks;Mass awareness creation on preventive measures;Encourage working from home;Encourage digital learning for students;Conduct all meetings, seminars and conferences online;	Sometimes	Sometimes	No	No	Little awareness has grown so far	Very poor facilities are available so far	No	Yes	High
35	2020-03-22 22:34:16	2020-03-22 22:54:55	anonymous		English (United States)‎	Woman	18-25 years	University	Student	Chawkbazer, Cumilla.	A deadly disease, curable and low mortality rate	Food habit (e.g. eating or contacting wild animals);Severe destruction of natural environment;A disease in temparate (cold weather) countries;	Yes	Yes	No	No	Yes	No	No	Stay at a separate room, and no contact with family members	2 week	When feel having covid-19 symptoms;When get contact with infected people;When people return from visiting infected countries/areas;	Yes	Yes	Yes	Yes	Yes	No	Yes	Yes	High possibility of spread;Very high possiblity of spread;	High density of population;Return of immigrants from affected countries ;No proper quarantine ;Lack of advancement in the medical facilities ;Lack of enough preventive measures taken by the government;	Relatively warm and humid weather;	Yes	No	Strict prohibition of public gatherings (e.g. campaign, religeous & social events, etc.) for next three months;Identify and quaratine all people returned from infected countries;Develop enough appropriate quarantine facilities across the country;Complete lockdown of infected areas until further notice;Encourage working from home;Encourage digital learning for students;Conduct all meetings, semina…	No	No	Yes	Yes	Awareness level is on rise	Health facilities are available for limited number of people	Yes	Yes	High
36	2020-03-22 22:41:55	2020-03-22 22:55:19	anonymous		English (United States)‎	Woman	18-25 years	University	Student	105/9 Monipuripara, Farmgate, Tejgaon, Dhaka-1215	A deadly disease with certainty of death	Food habit (e.g. eating or contacting wild animals);A disease in temparate (cold weather) countries;	Yes	Yes	Yes	No	Yes	May be	No	Stay at a separate room, and no contact with family members	Do not know	When feel having covid-19 symptoms;When get contact with infected people;When people return from visiting infected countries/areas;	Yes	Yes	Maybe	Yes	Yes	No	Yes	Yes	Very high possiblity of spread;	Lack of awareness among people;High density of population;Return of immigrants from affected countries ;No proper quarantine ;Lack of advancement in the medical facilities ;Lack of enough preventive measures taken by the government;	None of above;	Yes	No	Strict prohibition of public gatherings (e.g. campaign, religeous & social events, etc.) for next three months;Identify and quaratine all people returned from infected countries;Develop enough appropriate quarantine facilities across the country;Complete lockdown of infected areas until further notice;Impose strict movement control of general people for at least few weeks;Mass awareness creation …	No	No	Yes	Yes	Some precautionary measures have been taken	Very poor facilities are available so far	Yes	May be	Moderate
37	2020-03-22 22:49:03	2020-03-22 22:55:27	anonymous		English (United States)‎	Man	18-25 years	University	Student	vill: south ghoramora, p/o: kumira, p/s: sitakunda, upozilla: sitakunda, dist: chittagong	A deadly disease with certainty of death	Food habit (e.g. eating or contacting wild animals);Severe destruction of natural environment;	Yes	Yes	No	No	Yes	May be	No	Stay at a separate room, and no contact with family members	2 week	When get contact with infected people;When people return from visiting infected countries/areas;	Yes	Yes	Maybe	Yes	Maybe	No	Yes	Yes	Very high possiblity of spread;	Lack of awareness among people;High density of population;Return of immigrants from affected countries ;No proper quarantine ;Lack of advancement in the medical facilities ;Lack of enough preventive measures taken by the government;	None of above;	Yes	No	Strict prohibition of public gatherings (e.g. campaign, religeous & social events, etc.) for next three months;Identify and quaratine all people returned from infected countries;Develop enough appropriate quarantine facilities across the country;Complete lockdown of infected areas until further notice;Mass awareness creation on preventive measures;Encourage working from home;Develope medical faci…	No	No	Yes	No	Awareness level is on rise	Very poor facilities are available so far	Yes	Yes	Moderate
38	2020-03-22 22:43:28	2020-03-22 22:56:19	anonymous		English (United States)‎	Man	18-25 years	University	Student	Akbarshah, Chittagong	A deadly disease, curable and low mortality rate	Food habit (e.g. eating or contacting wild animals);Severe destruction of natural environment;A disease in temparate (cold weather) countries;	Yes	Yes	Yes	No	Yes	Yes	No	Stay at home with family members	A few days	When feel having covid-19 symptoms;When get contact with infected people;When people return from visiting infected countries/areas;		Yes	Yes	Yes	Yes	No	Yes	Yes	Moderate possibility of spread ;	Lack of awareness among people;High density of population;Return of immigrants from affected countries ;Lack of advancement in the medical facilities ;Lack of enough preventive measures taken by the government;	Immune system of Bangladeshi people is high;People of Bangladesh are kind to each other;People of Bangladesh has experience to face diseaster;	Yes	No	Strict prohibition of public gatherings (e.g. campaign, religeous & social events, etc.) for next three months;Identify and quaratine all people returned from infected countries;Develop enough appropriate quarantine facilities across the country;Complete lockdown of infected areas until further notice;Mass awareness creation on preventive measures;Encourage working from home;Encourage digital lea…	No	No	Yes	Yes	Little awareness has grown so far	Very poor facilities are available so far	No	Yes	Little
39	2020-03-22 22:46:28	2020-03-22 22:56:27	anonymous		English (United States)‎	Man	26-35 years	University	Student	Fatikchhari, Chittagong	A deadly disease, curable and low mortality rate	Food habit (e.g. eating or contacting wild animals);Severe destruction of natural environment;	May be	Yes	Yes	No	Yes	Yes	No	Stay at a separate room, and no contact with family members	2 week	When feel having covid-19 symptoms;When get contact with infected people;When people return from visiting infected countries/areas;	Yes	Yes	Yes	Yes	Yes	Yes	Yes	Yes	Very high possiblity of spread;	Lack of awareness among people;High density of population;Return of immigrants from affected countries ;No proper quarantine ;Lack of advancement in the medical facilities ;Lack of enough preventive measures taken by the government;	Relatively warm and humid weather;	Yes	No	Strict prohibition of public gatherings (e.g. campaign, religeous & social events, etc.) for next three months;Identify and quaratine all people returned from infected countries;Develop enough appropriate quarantine facilities across the country;Complete lockdown of infected areas until further notice;Develope medical facilities across the country;	Sometimes	No	Yes	No	Little awareness has grown so far	Very poor facilities are available so far	Yes	Yes	Extreme
40	2020-03-22 22:49:42	2020-03-22 22:57:14	anonymous		English (United States)‎	Man	18-25 years	University	Student	Chittagon, Chittagong sadar,patenga	A deadly disease, curable and low mortality rate	Food habit (e.g. eating or contacting wild animals);	Yes	Yes	Yes	No	Yes	Yes	Yes	Stay at a separate room, and no contact with family members	2 week	When feel having covid-19 symptoms;When get contact with infected people;When people return from visiting infected countries/areas;	Yes	Yes	Yes	Yes	Yes	Not enough	Yes	Maybe	Moderate possibility of spread ;	Lack of awareness among people;High density of population;Return of immigrants from affected countries ;No proper quarantine ;Lack of advancement in the medical facilities ;Lack of enough preventive measures taken by the government;	Relatively warm and humid weather;Immune system of Bangladeshi people is high;	Yes	No	Strict prohibition of public gatherings (e.g. campaign, religeous & social events, etc.) for next three months;Identify and quaratine all people returned from infected countries;Develop enough appropriate quarantine facilities across the country;Complete lockdown of infected areas until further notice;Encourage working from home;Develope medical facilities across the country;	No	Sometimes	No	No	Awareness level is on rise	Very poor facilities are available so far	Yes	Yes	Moderate
41	2020-03-22 22:46:31	2020-03-22 22:57:24	anonymous		English (United States)‎	Man	18-25 years	University	Student	Dhaka	A deadly disease with certainty of death	Severe destruction of natural environment;	May be	Yes	No	No	Yes	No	No	Stay at a separate room, and no contact with family members	2 week	When people return from visiting infected countries/areas;	No	Yes	Maybe	Yes	Yes	Not enough	Yes	Yes	High possibility of spread;Very high possiblity of spread;	Lack of awareness among people;High density of population;Return of immigrants from affected countries ;No proper quarantine ;Lack of advancement in the medical facilities ;Lack of enough preventive measures taken by the government;	None of above;	Yes	No	Strict prohibition of public gatherings (e.g. campaign, religeous & social events, etc.) for next three months;Identify and quaratine all people returned from infected countries;Develop enough appropriate quarantine facilities across the country;Complete lockdown of infected areas until further notice;Encourage working from home;Develope medical facilities across the country;	No	No	Yes	No	Some precautionary measures have been taken	Very poor facilities are available so far	Maybe	No	Little
42	2020-03-22 22:49:02	2020-03-22 22:57:43	anonymous		English (United States)‎	Woman	26-35 years	University	Student	Patuakhali	A deadly disease with certainty of death	Food habit (e.g. eating or contacting wild animals);Severe destruction of natural environment;	Yes	Yes	Yes	No	Yes	Yes	No	Stay at a separate room, and no contact with family members	2 week	When feel having covid-19 symptoms;When get contact with infected people;When people return from visiting infected countries/areas;	Yes	Yes	Yes	Yes	Yes	No	Yes	Yes	Very high possiblity of spread;	Lack of awareness among people;High density of population;Return of immigrants from affected countries ;No proper quarantine ;Lack of advancement in the medical facilities ;Lack of enough preventive measures taken by the government;	None of above;	Yes	No	Strict prohibition of public gatherings (e.g. campaign, religeous & social events, etc.) for next three months;Identify and quaratine all people returned from infected countries;Develop enough appropriate quarantine facilities across the country;Complete lockdown of infected areas until further notice;Impose strict movement control of general people for at least few weeks;Mass awareness creation …	No	No	Yes	Yes	Little awareness has grown so far	Very poor facilities are available so far	Yes	Yes	High
43	2020-03-22 22:45:12	2020-03-22 22:58:22	anonymous		English (United States)‎	Man	26-35 years	University	Professionals (Teacher, Doctor, Bankers, NGO, Lawyer, Corporate)	Unchipran, Teknaf, Cox’sBazar	A deadly disease, curable and low mortality rate	Food habit (e.g. eating or contacting wild animals);A disease in temparate (cold weather) countries;	May be	Yes	Yes	No	Yes	No	May be	No clear understanding	2 week	When feel having covid-19 symptoms;When get contact with infected people;When people return from visiting infected countries/areas;	Yes	Yes	Yes	Yes	Yes	Not enough	Yes	Maybe	High possibility of spread;Very high possiblity of spread;	Lack of awareness among people;High density of population;Return of immigrants from affected countries ;No proper quarantine ;Lack of advancement in the medical facilities ;Lack of enough preventive measures taken by the government;	Relatively warm and humid weather;People of Bangladesh has experience to face diseaster;	Yes	No	Strict prohibition of public gatherings (e.g. campaign, religeous & social events, etc.) for next three months;Identify and quaratine all people returned from infected countries;Develop enough appropriate quarantine facilities across the country;Complete lockdown of infected areas until further notice;Impose strict movement control of general people for at least few weeks;Mass awareness creation …	No	No	Yes	No	Awareness level is on rise	Very poor facilities are available so far	Yes	Yes	High
44	2020-03-22 22:46:53	2020-03-22 22:59:02	anonymous		English (United States)‎	Woman	26-35 years	University	Home makers (House wife)	Halishahar H/E, Chittagong-4213	A deadly disease, curable and low mortality rate	Severe destruction of natural environment;	May be	Yes	Yes	No	Yes	May be	No	Stay at home and can go outside	2 week	When feel having covid-19 symptoms;When get contact with infected people;When people return from visiting infected countries/areas;	May be	Yes	Maybe	Yes	Yes	Not enough	Yes	Maybe	Moderate possibility of spread ;High possibility of spread;	Lack of awareness among people;High density of population;Lack of advancement in the medical facilities ;Lack of enough preventive measures taken by the government;	None of above;	Yes	Maybe	Strict prohibition of public gatherings (e.g. campaign, religeous & social events, etc.) for next three months;Complete lockdown of infected areas until further notice;Impose strict movement control of general people for at least few weeks;Mass awareness creation on preventive measures;Conduct all meetings, seminars and conferences online;Develope medical facilities across the country;	No	No	Yes	Yes	Awareness level is on rise	Health facilities are available for limited number of people	Yes	Yes	High
45	2020-03-22 22:43:12	2020-03-22 22:59:12	anonymous		English (United States)‎	Man	26-35 years	University	Professionals (Teacher, Doctor, Bankers, NGO, Lawyer, Corporate)	Chittagong	A deadly disease with certainty of death	Food habit (e.g. eating or contacting wild animals);Natural justice;	Yes	May be	No	May be	Yes	Yes	No	Stay at a separate room, and no contact with family members	2 week	When feel having covid-19 symptoms;When get contact with infected people;When people return from visiting infected countries/areas;	Yes	Yes	Yes	Yes	Yes	Not enough	Yes	Yes	High possibility of spread;	Lack of awareness among people;Lack of enough preventive measures taken by the government;	None of above;	Yes	Maybe	Strict prohibition of public gatherings (e.g. campaign, religeous & social events, etc.) for next three months;Develop enough appropriate quarantine facilities across the country;Complete lockdown of infected areas until further notice;Impose strict movement control of general people for at least few weeks;Develope medical facilities across the country;	No	No	Yes	Yes	Little awareness has grown so far	Health facilities are available for limited number of people	Yes	May be
46	2020-03-22 22:56:05	2020-03-22 23:00:04	anonymous		English (United States)‎	Man	18-25 years	University	Student	Hatiya	A deadly disease, curable and low mortality rate	Severe destruction of natural environment;	Yes	Yes	No	Yes	Yes	No	No	Stay at a separate room, and no contact with family members	2 week	When get contact with infected people;	Yes	No	Yes	Yes	Yes	No	Yes	No	No possibility of spread ;	Return of immigrants from affected countries ;	Immune system of Bangladeshi people is high;	Yes	No	Identify and quaratine all people returned from infected countries;	Yes	Yes	Yes	Yes	Little awareness has grown so far	Very poor facilities are available so far	Yes	Yes	Little
47	2020-03-22 22:55:36	2020-03-22 23:00:37	anonymous		English (United States)‎	Man	18-25 years	University	Professionals (Teacher, Doctor, Bankers, NGO, Lawyer, Corporate)	Khulna	A deadly disease, curable and low mortality rate	Severe destruction of natural environment;	Yes	May be	Yes	No	Yes	May be	No	Stay at a separate room, and no contact with family members	2 week	When feel having covid-19 symptoms;When get contact with infected people;When people return from visiting infected countries/areas;	Yes	Yes	Yes	Yes	Yes	No	Yes	Yes	High possibility of spread;	Lack of awareness among people;High density of population;Return of immigrants from affected countries ;No proper quarantine ;Lack of enough preventive measures taken by the government;	Immune system of Bangladeshi people is high;People of Bangladesh has experience to face diseaster;	Yes	Yes	Strict prohibition of public gatherings (e.g. campaign, religeous & social events, etc.) for next three months;Identify and quaratine all people returned from infected countries;Develop enough appropriate quarantine facilities across the country;	No	No	Yes	Yes	Little awareness has grown so far	Very poor facilities are available so far	Yes	Yes	High
48	2020-03-22 22:54:20	2020-03-22 23:01:01	anonymous		English (United States)‎	Man	36-45 years	University	Professionals (Teacher, Doctor, Bankers, NGO, Lawyer, Corporate)	Sayer kutipara, Taraganj, Rangpur	A rumour which is being spread through public or media	None of above;	Yes	Yes	Yes	No	Yes	No	No	Stay at a separate room, and no contact with family members	2 week	When feel having covid-19 symptoms;	Yes	Yes	Yes	Yes	Yes	Yes	Yes	Yes	High possibility of spread;	Return of immigrants from affected countries ;	Relatively warm and humid weather;	Yes	No	Strict prohibition of public gatherings (e.g. campaign, religeous & social events, etc.) for next three months;	No	No	Yes	No	Awareness level is on rise	Very poor facilities are available so far	No	Yes	Moderate
49	2020-03-22 22:51:42	2020-03-22 23:01:22	anonymous		English (United States)‎	Man	26-35 years	University	Government staff	Chittagong	A deadly disease, curable and low mortality rate	Food habit (e.g. eating or contacting wild animals);	Yes	Yes	No	No	Yes	Yes	No	Stay at a separate room, and no contact with family members	2 week	When feel having covid-19 symptoms;When get contact with infected people;When people return from visiting infected countries/areas;	Yes	Yes	Yes	Yes	Yes	No	Yes	Yes	Very high possiblity of spread;	Lack of awareness among people;High density of population;Return of immigrants from affected countries ;No proper quarantine ;Lack of advancement in the medical facilities ;Lack of enough preventive measures taken by the government;	None of above;	Yes	No	Strict prohibition of public gatherings (e.g. campaign, religeous & social events, etc.) for next three months;Identify and quaratine all people returned from infected countries;Develop enough appropriate quarantine facilities across the country;Complete lockdown of infected areas until further notice;Impose strict movement control of general people for at least few weeks;Mass awareness creation …	Yes	No	Yes	No	No precautionary measures undertaken at all	Very poor facilities are available so far	Yes	Yes	Extreme
50	2020-03-22 22:47:33	2020-03-22 23:01:50	anonymous		English (United States)‎	Man	36-45 years	University	Professionals (Teacher, Doctor, Bankers, NGO, Lawyer, Corporate)	Shantinaga, Nayapalta, dhaka	A deadly disease, curable and low mortality rate	Food habit (e.g. eating or contacting wild animals);Severe destruction of natural environment;Natural justice;	May be	May be	No	May be	Yes	No	May be	Stay at a separate room, and no contact with family members	2 week	When get contact with infected people;	May be	Yes	Yes	Yes	Yes	Not enough	Maybe	Maybe	Moderate possibility of spread ;High possibility of spread;	Lack of awareness among people;High density of population;Return of immigrants from affected countries ;No proper quarantine ;Lack of advancement in the medical facilities ;Lack of enough preventive measures taken by the government;	Relatively warm and humid weather;Immune system of Bangladeshi people is high;	Yes	Maybe	Strict prohibition of public gatherings (e.g. campaign, religeous & social events, etc.) for next three months;Identify and quaratine all people returned from infected countries;Develop enough appropriate quarantine facilities across the country;Mass awareness creation on preventive measures;Encourage working from home;Encourage digital learning for students;	No	No	Sometimes	No	Some precautionary measures have been taken	Gradual advancement in health care is noticeable to deal with covid-19	Yes	Yes	Moderate
51	2020-03-22 22:50:10	2020-03-22 23:02:09	anonymous		English (United States)‎	Woman	26-35 years	University	Professionals (Teacher, Doctor, Bankers, NGO, Lawyer, Corporate)	Nayapara, Mymensingh sadar	A deadly disease, curable and low mortality rate	Food habit (e.g. eating or contacting wild animals);	Yes	May be	Yes	No	Yes	Yes	No	Stay at a separate room, and no contact with family members	2 week	When people return from visiting infected countries/areas;	Yes	Yes	Yes	Yes	Yes	Not enough	Yes	Yes	High possibility of spread;	Lack of awareness among people;Return of immigrants from affected countries ;No proper quarantine ;Lack of enough preventive measures taken by the government;	None of above;	Yes	No	Strict prohibition of public gatherings (e.g. campaign, religeous & social events, etc.) for next three months;Develop enough appropriate quarantine facilities across the country;Complete lockdown of infected areas until further notice;Impose strict movement control of general people for at least few weeks;Mass awareness creation on preventive measures;Conduct all meetings, seminars and conferenc…	No	No	Yes	Sometimes	Some precautionary measures have been taken	Very poor facilities are available so far	Maybe	Yes	Moderate
52	2020-03-22 22:53:13	2020-03-22 23:02:14	anonymous		English (United States)‎	Man	26-35 years	University	Professionals (Teacher, Doctor, Bankers, NGO, Lawyer, Corporate)	Sreemongal, Moulvibazar	A deadly disease, curable and low mortality rate	None of above;	Yes	Yes	Yes	No	Yes	Yes	Yes	Stay at a separate room, and no contact with family members	2 week	When people return from visiting infected countries/areas;	Yes	Yes	Yes	Yes	Yes	No	Yes	Yes	High possibility of spread;	Lack of awareness among people;High density of population;Return of immigrants from affected countries ;No proper quarantine ;Lack of advancement in the medical facilities ;Lack of enough preventive measures taken by the government;	People of Bangladesh has experience to face diseaster;	Yes	No	Strict prohibition of public gatherings (e.g. campaign, religeous & social events, etc.) for next three months;Identify and quaratine all people returned from infected countries;Develop enough appropriate quarantine facilities across the country;Complete lockdown of infected areas until further notice;Impose strict movement control of general people for at least few weeks;Mass awareness creation …	No	No	No	No	Some precautionary measures have been taken	Health facilities are available for limited number of people	Yes	May be	Moderate
53	2020-03-22 22:51:35	2020-03-22 23:02:21	anonymous		English (United States)‎	Woman	26-35 years	University	Student	Akborsha, Chattogram, Bangladesh	A deadly disease, curable and low mortality rate	Food habit (e.g. eating or contacting wild animals);	Yes	No	Yes	No	Yes	May be	Yes	Stay at a separate room, and no contact with family members	2 week	When get contact with infected people;When people return from visiting infected countries/areas;	Yes	Yes	Yes	Yes	Yes	No	Yes	Yes	High possibility of spread;Very high possiblity of spread;	Lack of awareness among people;High density of population;Return of immigrants from affected countries ;No proper quarantine ;Lack of advancement in the medical facilities ;Lack of enough preventive measures taken by the government;	None of above;	Yes	No	Strict prohibition of public gatherings (e.g. campaign, religeous & social events, etc.) for next three months;Identify and quaratine all people returned from infected countries;Develop enough appropriate quarantine facilities across the country;Conduct all meetings, seminars and conferences online;Develope medical facilities across the country;	No	No	Yes	Yes	Little awareness has grown so far	Very poor facilities are available so far	Yes	No
54	2020-03-22 22:35:58	2020-03-22 23:02:47	anonymous		English (United States)‎	Man	45-65 years	University	Professionals (Teacher, Doctor, Bankers, NGO, Lawyer, Corporate)	Dhaka, Uttara, Sector-11	A deadly disease, curable and low mortality rate	None of above;	May be	May be	Yes	No	May be	May be	No	Stay at a separate room, and no contact with family members	2 week	When people return from visiting infected countries/areas;	Yes	Yes	Maybe	Yes	Yes	Not enough	Yes	No	Moderate possibility of spread ;	Lack of awareness among people;High density of population;Return of immigrants from affected countries ;No proper quarantine ;Lack of advancement in the medical facilities ;Lack of enough preventive measures taken by the government;	Relatively warm and humid weather;Immune system of Bangladeshi people is high;People of Bangladesh has experience to face diseaster;	Yes	Maybe	Strict prohibition of public gatherings (e.g. campaign, religeous & social events, etc.) for next three months;Identify and quaratine all people returned from infected countries;Develop enough appropriate quarantine facilities across the country;Complete lockdown of infected areas until further notice;Develope medical facilities across the country;	Sometimes	No	No	No	Awareness level is on rise	Health facilities are available for limited number of people	Yes	May be	Moderate
55	2020-03-22 22:47:35	2020-03-22 23:02:49	anonymous		English (United States)‎	Woman	18-25 years	University	Student	Chittagong	A deadly disease, curable and low mortality rate	Food habit (e.g. eating or contacting wild animals);Natural justice;	Yes	Yes	Yes	No	Yes	Yes	No	Stay at a separate room, and no contact with family members	2 week	When feel having covid-19 symptoms;When get contact with infected people;When people return from visiting infected countries/areas;	Yes	Yes	Yes	Yes	Yes	Not enough	Yes	Yes	Very high possiblity of spread;	Lack of awareness among people;High density of population;Return of immigrants from affected countries ;No proper quarantine ;Lack of enough preventive measures taken by the government;	None of above;	No	No	Strict prohibition of public gatherings (e.g. campaign, religeous & social events, etc.) for next three months;Identify and quaratine all people returned from infected countries;Develop enough appropriate quarantine facilities across the country;Complete lockdown of infected areas until further notice;Impose strict movement control of general people for at least few weeks;Mass awareness creation …	No	No	Yes	No	Little awareness has grown so far	Very poor facilities are available so far	Maybe	May be
56	2020-03-22 22:56:15	2020-03-22 23:02:53	anonymous		English (United States)‎	Woman	26-35 years	University	Professionals (Teacher, Doctor, Bankers, NGO, Lawyer, Corporate)	Halishahar Housing Estate, Chattogram	A deadly disease, curable and low mortality rate	Food habit (e.g. eating or contacting wild animals);Severe destruction of natural environment;	Yes	Yes	Yes	No	Yes	May be	No	Stay at a separate room, and no contact with family members	2 week	When feel having covid-19 symptoms;When get contact with infected people;When people return from visiting infected countries/areas;	Yes	Yes	Yes	Yes	Yes	Not enough	Yes	Yes	Very high possiblity of spread;	Lack of awareness among people;High density of population;Return of immigrants from affected countries ;No proper quarantine ;Lack of advancement in the medical facilities ;Lack of enough preventive measures taken by the government;	None of above;	Yes	No	Strict prohibition of public gatherings (e.g. campaign, religeous & social events, etc.) for next three months;Identify and quaratine all people returned from infected countries;Develop enough appropriate quarantine facilities across the country;Complete lockdown of infected areas until further notice;Impose strict movement control of general people for at least few weeks;Mass awareness creation …	No	No	Sometimes	Yes	Some precautionary measures have been taken	Gradual advancement in health care is noticeable to deal with covid-19	Maybe	May be	High
57	2020-03-22 22:53:21	2020-03-22 23:03:07	anonymous		English (United States)‎	Woman	26-35 years	University	Unemployed	Mohammadpur Dhaka	A deadly disease with certainty of death	None of above;	Yes	Yes	No	Yes	Yes	Yes	No	Stay at home with family members	2 week	When feel having covid-19 symptoms;When get contact with infected people;When people return from visiting infected countries/areas;	Yes	Yes	Yes	Yes	Yes	No	Yes	Yes	High possibility of spread;Very high possiblity of spread;	Lack of awareness among people;High density of population;Return of immigrants from affected countries ;No proper quarantine ;Lack of advancement in the medical facilities ;Lack of enough preventive measures taken by the government;	People of Bangladesh are kind to each other;People of Bangladesh has experience to face diseaster;	Yes	No	Strict prohibition of public gatherings (e.g. campaign, religeous & social events, etc.) for next three months;Identify and quaratine all people returned from infected countries;Develop enough appropriate quarantine facilities across the country;Complete lockdown of infected areas until further notice;Impose strict movement control of general people for at least few weeks;Mass awareness creation …	No	No	Yes	Yes	Little awareness has grown so far	Very poor facilities are available so far	Yes	Yes	High
58	2020-03-22 22:52:31	2020-03-22 23:03:48	anonymous		English (United States)‎	Man	26-35 years	University	Student	Dhaka shiddheshwari	A deadly disease with certainty of death	Food habit (e.g. eating or contacting wild animals);Severe destruction of natural environment;Natural justice;	Yes	Yes	No	No	Yes	May be	No	Stay at a separate room, and no contact with family members	1 week	When feel having covid-19 symptoms;When get contact with infected people;When people return from visiting infected countries/areas;	Yes	Yes	Yes	Yes	Yes	No	Yes	Yes	Very high possiblity of spread;	Lack of awareness among people;High density of population;Return of immigrants from affected countries ;No proper quarantine ;Lack of advancement in the medical facilities ;Lack of enough preventive measures taken by the government;	None of above;	Yes	No	Strict prohibition of public gatherings (e.g. campaign, religeous & social events, etc.) for next three months;Identify and quaratine all people returned from infected countries;Develop enough appropriate quarantine facilities across the country;Complete lockdown of infected areas until further notice;Impose strict movement control of general people for at least few weeks;Mass awareness creation …	No	No	Yes	Yes	Awareness level is on rise	Very poor facilities are available so far	Yes	May be	Moderate
59	2020-03-22 22:48:01	2020-03-22 23:03:54	anonymous		English (United States)‎	Woman	18-25 years	University	Professionals (Teacher, Doctor, Bankers, NGO, Lawyer, Corporate)	Shamoly,Khilji road, Block-B,Dhaka-1207	A rumour which is being spread through public or media	None of above;	Yes	Yes	No	No	Yes	No	No	Stay at a separate room, and no contact with family members	2 week	When feel having covid-19 symptoms;When get contact with infected people;When people return from visiting infected countries/areas;	Yes	Yes	Maybe	Yes	Yes	Not enough	Yes	Yes	Moderate possibility of spread ;High possibility of spread;	Lack of awareness among people;No proper quarantine ;Lack of advancement in the medical facilities ;Lack of enough preventive measures taken by the government;	Relatively warm and humid weather;	Yes	No	Strict prohibition of public gatherings (e.g. campaign, religeous & social events, etc.) for next three months;Identify and quaratine all people returned from infected countries;	No	No	Yes	Yes	Little awareness has grown so far	Health facilities are available for limited number of people	Yes	Yes	Moderate
60	2020-03-22 22:53:21	2020-03-22 23:04:37	anonymous		English (United States)‎	Man	18-25 years	University	Student	Kazipura, Gazaria, Munshigonj	A deadly disease, curable and low mortality rate	None of above;	Yes	Yes	May be	No	Yes	Yes	No	Stay at a separate room, and no contact with family members	2 week	When feel having covid-19 symptoms;When get contact with infected people;When people return from visiting infected countries/areas;	Yes	Yes	Maybe	Yes	Yes	Not enough	Yes	Yes	High possibility of spread;	Lack of awareness among people;High density of population;Return of immigrants from affected countries ;No proper quarantine ;Lack of advancement in the medical facilities ;Lack of enough preventive measures taken by the government;	None of above;	Yes	No	Strict prohibition of public gatherings (e.g. campaign, religeous & social events, etc.) for next three months;Identify and quaratine all people returned from infected countries;Develop enough appropriate quarantine facilities across the country;Complete lockdown of infected areas until further notice;Impose strict movement control of general people for at least few weeks;Mass awareness creation …	No	No	Yes	Yes	People around me are highly aware and careful	The country has quite a good facility to prevent covid-19	No	Yes	Moderate
61	2020-03-22 22:55:30	2020-03-22 23:05:18	anonymous		English (United States)‎	Man	18-25 years	Secondary	Student	Chittagong, Panchlaish	A deadly disease, curable and low mortality rate	Food habit (e.g. eating or contacting wild animals);	Yes	Yes	May be	No	Yes	Yes	No	Stay at a separate room, and no contact with family members	2 week	When feel having covid-19 symptoms;When get contact with infected people;When people return from visiting infected countries/areas;	Yes	Yes	Yes	Yes	Yes	No	Yes	Yes	Very high possiblity of spread;	Lack of awareness among people;High density of population;Return of immigrants from affected countries ;No proper quarantine ;Lack of advancement in the medical facilities ;Lack of enough preventive measures taken by the government;	None of above;	Yes	No	Strict prohibition of public gatherings (e.g. campaign, religeous & social events, etc.) for next three months;Identify and quaratine all people returned from infected countries;Develop enough appropriate quarantine facilities across the country;Complete lockdown of infected areas until further notice;Impose strict movement control of general people for at least few weeks;Mass awareness creation …	Sometimes	No	Yes	Yes	Awareness level is on rise	Very poor facilities are available so far	Yes	Yes	High
62	2020-03-22 22:57:00	2020-03-22 23:07:08	anonymous		English (United States)‎	Man	26-35 years	University	Government staff	dhanmondi, dhaka	A deadly disease, curable and low mortality rate	Food habit (e.g. eating or contacting wild animals);Severe destruction of natural environment;	Yes	May be	May be	No	Yes	May be	No	Stay at a separate room, and no contact with family members	2 week	When feel having covid-19 symptoms;When get contact with infected people;When people return from visiting infected countries/areas;	Yes	Yes	Yes	Yes	Yes	Not enough	Yes	Maybe	Moderate possibility of spread ;High possibility of spread;	Lack of awareness among people;High density of population;Return of immigrants from affected countries ;No proper quarantine ;	None of above;	Maybe	No	Strict prohibition of public gatherings (e.g. campaign, religeous & social events, etc.) for next three months;Identify and quaratine all people returned from infected countries;Complete lockdown of infected areas until further notice;Impose strict movement control of general people for at least few weeks;	No	No	Yes	No	Little awareness has grown so far	Health facilities are available for limited number of people	Maybe	Yes	Extreme
63	2020-03-22 22:55:48	2020-03-22 23:07:14	anonymous		English (United States)‎	Man	18-25 years	University	Student	Chittagong, Khulshi-1	A deadly disease, curable and low mortality rate	Food habit (e.g. eating or contacting wild animals);Severe destruction of natural environment;	May be	Yes	No	No	Yes	No	No	Stay at a separate room, and no contact with family members	A few days	When get contact with infected people;	Yes	Yes	Maybe	Yes	No	Not enough	No	Maybe	Moderate possibility of spread ;High possibility of spread;	Lack of awareness among people;High density of population;Return of immigrants from affected countries ;No proper quarantine ;Lack of advancement in the medical facilities ;Lack of enough preventive measures taken by the government;	Immune system of Bangladeshi people is high;	Yes	No	Strict prohibition of public gatherings (e.g. campaign, religeous & social events, etc.) for next three months;Identify and quaratine all people returned from infected countries;Develop enough appropriate quarantine facilities across the country;Mass awareness creation on preventive measures;Develope medical facilities across the country;	No	No	Yes	Yes	Some precautionary measures have been taken	Health facilities are available for limited number of people	No	No	High
64	2020-03-22 23:00:05	2020-03-22 23:07:23	anonymous		English (United States)‎	Man	18-25 years	University	Student	Narayanganj, Rupgonj, charitalok	A curse from the God	Natural justice;	May be	No	May be	May be	May be	Yes	May be	Stay at a separate room, and no contact with family members	2 week	When feel having covid-19 symptoms;	May be	Yes	No	Yes	Yes	No	Yes	Yes	Very high possiblity of spread;	High density of population;	People of Bangladesh has experience to face diseaster;	No	No	Develop enough appropriate quarantine facilities across the country;	Sometimes	Sometimes	Sometimes	Yes	No precautionary measures undertaken at all	Very poor facilities are available so far	Maybe	Yes	Moderate
65	2020-03-22 22:57:29	2020-03-22 23:07:29	anonymous		English (United States)‎	Man	18-25 years	University	Student	Bandarban sadar	A curse from the God	None of above;	Yes	No	No	No	Yes	No	No	Stay at a separate room, and no contact with family members	2 week	When feel having covid-19 symptoms;	Yes	Yes	Yes	Yes	Yes	Not enough	Yes	Yes	High possibility of spread;Very high possiblity of spread;	Lack of awareness among people;High density of population;Lack of advancement in the medical facilities ;Lack of enough preventive measures taken by the government;	None of above;	Yes	No	Strict prohibition of public gatherings (e.g. campaign, religeous & social events, etc.) for next three months;Identify and quaratine all people returned from infected countries;Develop enough appropriate quarantine facilities across the country;Impose strict movement control of general people for at least few weeks;Mass awareness creation on preventive measures;Develope medical facilities across…	Sometimes	Sometimes	Yes	Sometimes	Little awareness has grown so far	Very poor facilities are available so far	Yes	Yes	High
66	2020-03-22 22:52:36	2020-03-22 23:07:32	anonymous		English (United States)‎	Man	26-35 years	University	Professionals (Teacher, Doctor, Bankers, NGO, Lawyer, Corporate)	West Muktarpur, Panchashar, Sadar, Munshiganj	A deadly disease, curable and low mortality rate	Food habit (e.g. eating or contacting wild animals);	Yes	Yes	May be	No	Yes	May be	No	Stay at a separate room, and no contact with family members	2 week	When feel having covid-19 symptoms;When get contact with infected people;When people return from visiting infected countries/areas;	Yes	Yes	Maybe	Yes	Yes	Not enough	Yes	Yes	High possibility of spread;	High density of population;No proper quarantine ;Lack of enough preventive measures taken by the government;	None of above;	Yes	No	Strict prohibition of public gatherings (e.g. campaign, religeous & social events, etc.) for next three months;Identify and quaratine all people returned from infected countries;Develop enough appropriate quarantine facilities across the country;Complete lockdown of infected areas until further notice;Impose strict movement control of general people for at least few weeks;Encourage working from h…	Sometimes	No	Sometimes	No	Little awareness has grown so far	Health facilities are available for limited number of people	Yes	No	High
67	2020-03-22 22:56:21	2020-03-22 23:08:24	anonymous		English (United States)‎		18-25 years	University	Professionals (Teacher, Doctor, Bankers, NGO, Lawyer, Corporate)	Chattogra, Cox's Bazaar, Ukhiy, Balukhal, Pan bazar	A deadly disease with certainty of death	Natural justice;	Yes	Yes	May be	No	Yes	No	No	Stay at a separate room, and no contact with family members	2 week	When feel having covid-19 symptoms;When get contact with infected people;When people return from visiting infected countries/areas;	Yes	Yes	Yes	Yes	Yes	No	Yes	Maybe	High possibility of spread;Very high possiblity of spread;	Lack of awareness among people;High density of population;Return of immigrants from affected countries ;No proper quarantine ;Lack of advancement in the medical facilities ;Lack of enough preventive measures taken by the government;	None of above;	Yes	No	Strict prohibition of public gatherings (e.g. campaign, religeous & social events, etc.) for next three months;Identify and quaratine all people returned from infected countries;Complete lockdown of infected areas until further notice;Impose strict movement control of general people for at least few weeks;Mass awareness creation on preventive measures;Encourage working from home;Conduct all meeti…	Sometimes	No	Yes	Sometimes	Little awareness has grown so far	Very poor facilities are available so far	No	Yes	Moderate
68	2020-03-22 23:03:02	2020-03-22 23:08:59	anonymous		English (United States)‎	Man	18-25 years	University	Student	Khulshi, Chittagong	A deadly disease, curable and low mortality rate	Food habit (e.g. eating or contacting wild animals);Severe destruction of natural environment;	Yes	Yes	No	No	Yes	No	No	Stay at home with family members	2 week	When feel having covid-19 symptoms;When get contact with infected people;When people return from visiting infected countries/areas;	Yes	Yes	Yes	Yes	Yes	No	Yes	Yes	Very high possiblity of spread;	Lack of awareness among people;High density of population;Return of immigrants from affected countries ;No proper quarantine ;Lack of advancement in the medical facilities ;Lack of enough preventive measures taken by the government;	None of above;	Yes	No	Strict prohibition of public gatherings (e.g. campaign, religeous & social events, etc.) for next three months;Identify and quaratine all people returned from infected countries;Develop enough appropriate quarantine facilities across the country;Complete lockdown of infected areas until further notice;Impose strict movement control of general people for at least few weeks;Mass awareness creation …	Sometimes	No	Yes	Yes	Little awareness has grown so far	Very poor facilities are available so far	No	Yes	High
69	2020-03-22 22:59:18	2020-03-22 23:09:26	anonymous		English (United States)‎	Man	26-35 years	University	Unemployed	Dhaka, Dhanmondi	A deadly disease, curable and low mortality rate	Food habit (e.g. eating or contacting wild animals);Severe destruction of natural environment;	Yes	Yes	Yes	No	Yes	No	No	Stay at a separate room, and no contact with family members	2 week	When feel having covid-19 symptoms;When get contact with infected people;When people return from visiting infected countries/areas;	Yes	Yes	Yes	Yes	Yes	No	Yes	Yes	High possibility of spread;Very high possiblity of spread;	Lack of awareness among people;High density of population;Lack of advancement in the medical facilities ;Lack of enough preventive measures taken by the government;	None of above;	Yes	No	Strict prohibition of public gatherings (e.g. campaign, religeous & social events, etc.) for next three months;Identify and quaratine all people returned from infected countries;Develop enough appropriate quarantine facilities across the country;Complete lockdown of infected areas until further notice;Impose strict movement control of general people for at least few weeks;Mass awareness creation …	Sometimes	No	Sometimes	Yes	Little awareness has grown so far	Very poor facilities are available so far	Yes	Yes	Extreme
70	2020-03-22 22:58:16	2020-03-22 23:10:28	anonymous		English (United States)‎	Man	26-35 years	University	Professionals (Teacher, Doctor, Bankers, NGO, Lawyer, Corporate)	Feni	A deadly disease, curable and low mortality rate	Food habit (e.g. eating or contacting wild animals);	Yes	Yes	May be	No	May be	No	No	Stay at a separate room, and no contact with family members	2 week	When people return from visiting infected countries/areas;	Yes	Yes	Yes	Yes	Yes	No	Yes	Yes	Very high possiblity of spread;	Lack of awareness among people;High density of population;Return of immigrants from affected countries ;No proper quarantine ;Lack of advancement in the medical facilities ;Lack of enough preventive measures taken by the government;	None of above;	Yes	No	Strict prohibition of public gatherings (e.g. campaign, religeous & social events, etc.) for next three months;Identify and quaratine all people returned from infected countries;Develop enough appropriate quarantine facilities across the country;Complete lockdown of infected areas until further notice;Impose strict movement control of general people for at least few weeks;Mass awareness creation …	Sometimes	No	Yes	Yes	Little awareness has grown so far	Very poor facilities are available so far	Maybe	Yes	Moderate
71	2020-03-22 22:52:56	2020-03-22 23:10:29	anonymous		English (United States)‎	Man	18-25 years	University	Student	Mirpur 12, dhaka,Bangladesh	A deadly disease, curable and low mortality rate	Food habit (e.g. eating or contacting wild animals);Severe destruction of natural environment;	Yes	Yes	Yes	No	Yes	Yes	No	Stay at a separate room, and no contact with family members	2 week	When feel having covid-19 symptoms;When people return from visiting infected countries/areas;Don’t know;	May be	Yes	Maybe	Yes	Yes	Not enough	Yes	Yes	Moderate possibility of spread ;High possibility of spread;	Lack of awareness among people;High density of population;Return of immigrants from affected countries ;No proper quarantine ;Lack of advancement in the medical facilities ;Lack of enough preventive measures taken by the government;	None of above;	Yes	No	Strict prohibition of public gatherings (e.g. campaign, religeous & social events, etc.) for next three months;Identify and quaratine all people returned from infected countries;Complete lockdown of infected areas until further notice;Encourage working from home;Encourage digital learning for students;Develope medical facilities across the country;	Sometimes	No	Yes	Sometimes	Little awareness has grown so far	Health facilities are available for limited number of people	No	Yes	Moderate
72	2020-03-22 23:03:33	2020-03-22 23:11:02	anonymous		English (United States)‎	Man	26-35 years	University	Professionals (Teacher, Doctor, Bankers, NGO, Lawyer, Corporate)	Dhaka	A deadly disease, curable and low mortality rate	Food habit (e.g. eating or contacting wild animals);	Yes	May be	No	No	Yes	Yes	No	Stay at a separate room, and no contact with family members	2 week	When feel having covid-19 symptoms;When get contact with infected people;When people return from visiting infected countries/areas;	Yes	Not possible due to work	Maybe	Yes	Maybe	Not enough	Yes	Maybe	High possibility of spread;Very high possiblity of spread;	Lack of awareness among people;High density of population;Return of immigrants from affected countries ;Lack of advancement in the medical facilities ;Lack of enough preventive measures taken by the government;	None of above;	Yes	No	Strict prohibition of public gatherings (e.g. campaign, religeous & social events, etc.) for next three months;Identify and quaratine all people returned from infected countries;Complete lockdown of infected areas until further notice;Mass awareness creation on preventive measures;Encourage working from home;Conduct all meetings, seminars and conferences online;Develope medical facilities across …	Sometimes	No	Yes	Sometimes	Some precautionary measures have been taken	Very poor facilities are available so far	Maybe	Yes	High
73	2020-03-22 23:01:49	2020-03-22 23:11:09	anonymous		English (United States)‎	Man	18-25 years	University	Student	Cox'sbazar	A deadly disease with certainty of death	Severe destruction of natural environment;	Yes	Yes	May be	No	Yes	Yes	No	Stay at a separate room, and no contact with family members	2 week	When feel having covid-19 symptoms;When get contact with infected people;When people return from visiting infected countries/areas;	No	Yes	Yes	Yes	Yes	No	Yes	Yes	High possibility of spread;Very high possiblity of spread;	Lack of awareness among people;High density of population;Return of immigrants from affected countries ;No proper quarantine ;Lack of advancement in the medical facilities ;Lack of enough preventive measures taken by the government;	None of above;	Yes	No	Strict prohibition of public gatherings (e.g. campaign, religeous & social events, etc.) for next three months;Identify and quaratine all people returned from infected countries;Develop enough appropriate quarantine facilities across the country;Complete lockdown of infected areas until further notice;Impose strict movement control of general people for at least few weeks;Mass awareness creation …	No	Sometimes	Sometimes	Yes	Little awareness has grown so far	Very poor facilities are available so far	Yes	Yes	High
74	2020-03-22 23:02:57	2020-03-22 23:11:52	anonymous		English (United States)‎	Man	26-35 years	University	Student	Bandartila, Chittagong	A deadly disease, curable and low mortality rate	Food habit (e.g. eating or contacting wild animals);	Yes	May be	Yes	No	Yes	May be	No	Stay at a separate room, and no contact with family members	2 week	When feel having covid-19 symptoms;When get contact with infected people;When people return from visiting infected countries/areas;	Yes	Yes	Yes	Yes	Yes	No	Maybe	Maybe	High possibility of spread;	Lack of awareness among people;High density of population;Return of immigrants from affected countries ;No proper quarantine ;Lack of advancement in the medical facilities ;Lack of enough preventive measures taken by the government;	None of above;	Yes	No	Strict prohibition of public gatherings (e.g. campaign, religeous & social events, etc.) for next three months;Identify and quaratine all people returned from infected countries;Develop enough appropriate quarantine facilities across the country;Complete lockdown of infected areas until further notice;Impose strict movement control of general people for at least few weeks;Mass awareness creation …	No	No	Sometimes	Yes	Some precautionary measures have been taken	Health facilities are available for limited number of people	Yes	Yes	Little
75	2020-03-22 23:03:10	2020-03-22 23:12:01	anonymous		English (United States)‎	Woman	18-25 years	University	Student	Mirpur DOHS,Dhaka.	A deadly disease, curable and low mortality rate	Food habit (e.g. eating or contacting wild animals);Natural justice;	Yes	Yes	May be	No	Yes	No	No	Stay at home with family members	2 week	When feel having covid-19 symptoms;When get contact with infected people;When people return from visiting infected countries/areas;	Yes	Yes	Maybe	Yes	Yes	No	Yes	Yes	High possibility of spread;	Lack of awareness among people;High density of population;Return of immigrants from affected countries ;No proper quarantine ;Lack of advancement in the medical facilities ;Lack of enough preventive measures taken by the government;	None of above;	Yes	No	Strict prohibition of public gatherings (e.g. campaign, religeous & social events, etc.) for next three months;Identify and quaratine all people returned from infected countries;Develop enough appropriate quarantine facilities across the country;Complete lockdown of infected areas until further notice;Impose strict movement control of general people for at least few weeks;Mass awareness creation …	No	No	Sometimes	Yes	Little awareness has grown so far	Very poor facilities are available so far	Maybe	Yes	Little
76	2020-03-22 22:54:48	2020-03-22 23:12:43	anonymous		English (United States)‎	Man	18-25 years	University	Student	Baitul Izzat, Satkania,Chittagong	A deadly disease with certainty of death	Food habit (e.g. eating or contacting wild animals);A disease in temparate (cold weather) countries;	Yes	Yes	Yes	No	Yes	Yes	No	Stay at a separate room, and no contact with family members	2 week	When feel having covid-19 symptoms;When get contact with infected people;When people return from visiting infected countries/areas;	Yes	Yes	Yes	Yes	Yes	Not enough	Yes	Yes	Very high possiblity of spread;	Lack of awareness among people;High density of population;Return of immigrants from affected countries ;No proper quarantine ;Lack of advancement in the medical facilities ;Lack of enough preventive measures taken by the government;	None of above;	Yes	No	Strict prohibition of public gatherings (e.g. campaign, religeous & social events, etc.) for next three months;Identify and quaratine all people returned from infected countries;Develop enough appropriate quarantine facilities across the country;Complete lockdown of infected areas until further notice;Impose strict movement control of general people for at least few weeks;Mass awareness creation …	No	No	Yes	Yes	Little awareness has grown so far	Health facilities are available for limited number of people	Yes	Yes	High
77	2020-03-22 22:58:50	2020-03-22 23:12:49	anonymous		English (United States)‎	Woman	18-25 years	University	Student	district: Chittagong ; upazila: Anwara	A deadly disease with certainty of death	Food habit (e.g. eating or contacting wild animals);Natural justice;	Yes	Yes	May be	May be	Yes	Yes	No	Stay at a separate room, and no contact with family members	2 week	When feel having covid-19 symptoms;When get contact with infected people;When people return from visiting infected countries/areas;	Yes	Yes	Yes	Yes	Yes	Not enough	Yes	Maybe	High possibility of spread;	Lack of awareness among people;Return of immigrants from affected countries ;No proper quarantine ;Lack of enough preventive measures taken by the government;	None of above;	Yes	No	Strict prohibition of public gatherings (e.g. campaign, religeous & social events, etc.) for next three months;Identify and quaratine all people returned from infected countries;Complete lockdown of infected areas until further notice;Impose strict movement control of general people for at least few weeks;Encourage working from home;Encourage digital learning for students;Develope medical facilit…	No	No	Yes	Yes	Some precautionary measures have been taken	Very poor facilities are available so far	Yes	Yes	Moderate
78	2020-03-22 22:54:33	2020-03-22 23:13:05	anonymous		English (United States)‎	Man	26-35 years	University	Professionals (Teacher, Doctor, Bankers, NGO, Lawyer, Corporate)	Dhaka, Savar, Islamnagar Bazar	A deadly disease, curable and low mortality rate	Food habit (e.g. eating or contacting wild animals);	Yes	Yes	Yes	No	Yes	Yes	No	Stay at a separate room, and no contact with family members	2 week	When feel having covid-19 symptoms;When get contact with infected people;When people return from visiting infected countries/areas;	Yes	Yes	Yes	Yes	Yes	No	Yes	Yes	Very high possiblity of spread;	Lack of awareness among people;High density of population;Return of immigrants from affected countries ;No proper quarantine ;Lack of advancement in the medical facilities ;Lack of enough preventive measures taken by the government;	None of above;	Yes	No	Strict prohibition of public gatherings (e.g. campaign, religeous & social events, etc.) for next three months;Identify and quaratine all people returned from infected countries;Develop enough appropriate quarantine facilities across the country;Complete lockdown of infected areas until further notice;Impose strict movement control of general people for at least few weeks;Mass awareness creation …	No	No	Yes	Yes	Little awareness has grown so far	Very poor facilities are available so far	No	Yes	High
79	2020-03-22 23:00:37	2020-03-22 23:13:07	anonymous		English (United States)‎	Woman	26-35 years	University	Unemployed	Chechuria, Banskhali, Chittagong	A deadly disease with certainty of death	Severe destruction of natural environment;	Yes	Yes	Yes	No	Yes	May be	No	Stay at a separate room, and no contact with family members	2 week	When feel having covid-19 symptoms;	Yes	Yes	Yes	Yes	Yes	No	No	Yes	Very high possiblity of spread;	Lack of awareness among people;High density of population;Return of immigrants from affected countries ;No proper quarantine ;Lack of advancement in the medical facilities ;Lack of enough preventive measures taken by the government;	None of above;	Yes	No	Strict prohibition of public gatherings (e.g. campaign, religeous & social events, etc.) for next three months;Identify and quaratine all people returned from infected countries;Develop enough appropriate quarantine facilities across the country;Complete lockdown of infected areas until further notice;Impose strict movement control of general people for at least few weeks;Mass awareness creation …	No	No	Yes	Sometimes	Some precautionary measures have been taken	Gradual advancement in health care is noticeable to deal with covid-19	Yes	Yes	High
80	2020-03-22 23:02:08	2020-03-22 23:13:24	anonymous		English (United States)‎	Man	26-35 years	University	Student	Dhaka	A deadly disease, curable and low mortality rate	None of above;	Yes	Yes	Yes	No	Yes	No	No	Stay at a separate room, and no contact with family members	2 week	When feel having covid-19 symptoms;When get contact with infected people;When people return from visiting infected countries/areas;	Yes	Yes	Yes	Yes	Yes	Not enough	Yes	Yes	Very high possiblity of spread;	Lack of awareness among people;High density of population;No proper quarantine ;Lack of advancement in the medical facilities ;Lack of enough preventive measures taken by the government;	None of above;	Yes	No	Strict prohibition of public gatherings (e.g. campaign, religeous & social events, etc.) for next three months;Identify and quaratine all people returned from infected countries;Develop enough appropriate quarantine facilities across the country;Complete lockdown of infected areas until further notice;Mass awareness creation on preventive measures;Encourage working from home;Conduct all meetings,…	No		Yes	Yes	Little awareness has grown so far	Health facilities are available for limited number of people	Yes	Yes	Extreme
81	2020-03-22 23:10:20	2020-03-22 23:13:36	anonymous		English (United States)‎	Man	18-25 years	University	Student	Chattogram, Banskhal, joldi	A rumour which is being spread through public or media	None of above;	May be	May be	No	No	Yes	Yes	Yes	Stay at a separate room, and no contact with family members	2 week	When feel having covid-19 symptoms;When get contact with infected people;When people return from visiting infected countries/areas;	May be	Yes
82	2020-03-22 23:04:29	2020-03-22 23:13:46	anonymous		English (United States)‎	Woman	18-25 years	University	Student	Dhaka University Campus, Fuller Road,Dhaka.	A deadly disease with certainty of death	Food habit (e.g. eating or contacting wild animals);Natural justice;	Yes	May be	No	No	Yes	No	No	Stay at a separate room, and no contact with family members	2 week	When feel having covid-19 symptoms;When get contact with infected people;When people return from visiting infected countries/areas;	Yes	Yes	Yes	Yes	Yes	Not enough	Yes	Yes	Very high possiblity of spread;	Lack of awareness among people;High density of population;Return of immigrants from affected countries ;No proper quarantine ;Lack of advancement in the medical facilities ;Lack of enough preventive measures taken by the government;	None of above;	Yes	No	Strict prohibition of public gatherings (e.g. campaign, religeous & social events, etc.) for next three months;Identify and quaratine all people returned from infected countries;Develop enough appropriate quarantine facilities across the country;Complete lockdown of infected areas until further notice;Impose strict movement control of general people for at least few weeks;Mass awareness creation …	Sometimes	No	Yes	No	Some precautionary measures have been taken	Health facilities are available for limited number of people	No	May be	Moderate
83	2020-03-22 23:05:44	2020-03-22 23:14:01	anonymous		English (United States)‎	Woman	18-25 years	University	Student	Brahmanbaria Sadar	A deadly disease, curable and low mortality rate	Food habit (e.g. eating or contacting wild animals);	Yes	Yes	May be	No	Yes	Yes	No	Stay at a separate room, and no contact with family members	2 week	When feel having covid-19 symptoms;When get contact with infected people;When people return from visiting infected countries/areas;	May be	Yes	Maybe	Yes	Yes	Not enough	Yes	Yes	Moderate possibility of spread ;	Lack of awareness among people;High density of population;Return of immigrants from affected countries ;No proper quarantine ;Lack of advancement in the medical facilities ;Lack of enough preventive measures taken by the government;	None of above;	Yes	No	Strict prohibition of public gatherings (e.g. campaign, religeous & social events, etc.) for next three months;Identify and quaratine all people returned from infected countries;Develop enough appropriate quarantine facilities across the country;Complete lockdown of infected areas until further notice;Impose strict movement control of general people for at least few weeks;Mass awareness creation …	Sometimes	No	Sometimes	Yes	No precautionary measures undertaken at all	Health facilities are available for limited number of people	No	Yes	Little
84	2020-03-22 23:06:41	2020-03-22 23:14:29	anonymous		English (United States)‎	Woman	18-25 years	University	Student	Dhaka Cantonment, Dhaka	A deadly disease, curable and low mortality rate	Severe destruction of natural environment;	Yes	Yes	No	May be	Yes	May be	No	Stay at a separate room, and no contact with family members	2 week	When people return from visiting infected countries/areas;	Yes	Yes	Yes	Yes	Yes	No	Yes	Yes	Very high possiblity of spread;	Lack of awareness among people;High density of population;Return of immigrants from affected countries ;No proper quarantine ;Lack of advancement in the medical facilities ;Lack of enough preventive measures taken by the government;	None of above;	Yes	No	Strict prohibition of public gatherings (e.g. campaign, religeous & social events, etc.) for next three months;Identify and quaratine all people returned from infected countries;Develop enough appropriate quarantine facilities across the country;Complete lockdown of infected areas until further notice;Impose strict movement control of general people for at least few weeks;Mass awareness creation …	No	No	Yes	Yes	No precautionary measures undertaken at all	Very poor facilities are available so far	Maybe	Yes	Extreme
85	2020-03-22 23:07:23	2020-03-22 23:14:52	anonymous		English (United States)‎	Man	18-25 years	University	Student	Jalal, dhaka, bangladesh		Food habit (e.g. eating or contacting wild animals);	Yes	Yes	Yes	No	Yes	Yes	No	Stay at a separate room, and no contact with family members	2 week	When get contact with infected people;	Yes	Yes	Yes	Yes	Yes	Not enough	No	Maybe	High possibility of spread;	Lack of enough preventive measures taken by the government;	People of Bangladesh has experience to face diseaster;	Yes	No	Strict prohibition of public gatherings (e.g. campaign, religeous & social events, etc.) for next three months;Develop enough appropriate quarantine facilities across the country;Impose strict movement control of general people for at least few weeks;Conduct all meetings, seminars and conferences online;	No	No	Yes	Yes	Awareness level is on rise	Very poor facilities are available so far	Yes	Yes	Moderate
86	2020-03-22 23:07:29	2020-03-22 23:15:02	anonymous		English (United States)‎	Man	18-25 years	University	Student	cumilla,sadar	A deadly disease, curable and low mortality rate	None of above;	Yes	May be	Yes	No	Yes	May be	No	Stay at a separate room, and no contact with family members	2 week	When feel having covid-19 symptoms;When get contact with infected people;	Yes	Yes	Yes	Yes	Yes	Not enough	Yes	Yes	High possibility of spread;	Lack of awareness among people;High density of population;Lack of advancement in the medical facilities ;Lack of enough preventive measures taken by the government;	None of above;	Yes	No	Strict prohibition of public gatherings (e.g. campaign, religeous & social events, etc.) for next three months;Identify and quaratine all people returned from infected countries;Conduct all meetings, seminars and conferences online;Develope medical facilities across the country;	No	No	Yes	Yes	Little awareness has grown so far	Health facilities are available for limited number of people	Maybe	Yes	High
87	2020-03-22 23:03:17	2020-03-22 23:15:38	anonymous		English (United States)‎	Woman	18-25 years	University	Student	Chittagong, Halishohor, port area.	A curse from the God	Natural justice;	Yes	May be	No	May be	May be	Yes	No	Stay at a separate room, and no contact with family members	2 week	When feel having covid-19 symptoms;When get contact with infected people;	May be	Yes	Maybe	Yes	Yes	Not enough	Yes	Maybe	Very high possiblity of spread;	Lack of awareness among people;High density of population;Return of immigrants from affected countries ;Lack of advancement in the medical facilities ;Lack of enough preventive measures taken by the government;	None of above;	Yes	No	Strict prohibition of public gatherings (e.g. campaign, religeous & social events, etc.) for next three months;Identify and quaratine all people returned from infected countries;Develop enough appropriate quarantine facilities across the country;Complete lockdown of infected areas until further notice;Encourage working from home;Conduct all meetings, seminars and conferences online;Develope medic…	No	No	Yes	Sometimes	Little awareness has grown so far	Very poor facilities are available so far	Maybe	No	Moderate
88	2020-03-22 23:09:45	2020-03-22 23:15:51	anonymous		English (United States)‎	Man	18-25 years	University	Student	Village: aral, post:Aral bazar, upazila: kapasia, zilla: Gazipur	A deadly disease, curable and low mortality rate	Food habit (e.g. eating or contacting wild animals);	May be	May be	No	No	Yes	Yes	Yes	Stay at a separate room, and no contact with family members	2 week	When people return from visiting infected countries/areas;	Yes	Yes	Yes	Yes	Yes	Not enough	Yes	Yes	High possibility of spread;Very high possiblity of spread;	Lack of awareness among people;Return of immigrants from affected countries ;No proper quarantine ;Lack of enough preventive measures taken by the government;	Immune system of Bangladeshi people is high;	Yes	Yes	Strict prohibition of public gatherings (e.g. campaign, religeous & social events, etc.) for next three months;Identify and quaratine all people returned from infected countries;	Sometimes	No	Yes	Sometimes	Little awareness has grown so far	Very poor facilities are available so far	Yes	Yes	Moderate
89	2020-03-22 23:06:30	2020-03-22 23:16:03	anonymous		English (United States)‎	Man	18-25 years	University	Student	Bondortila,Cepz,Chittagong	A deadly disease, curable and low mortality rate	Food habit (e.g. eating or contacting wild animals);	Yes	May be	No	No	Yes	Yes	No	Stay at a separate room, and no contact with family members	2 week	When feel having covid-19 symptoms;	Yes	Yes	Yes	Yes	Yes	No	No	Maybe	Moderate possibility of spread ;	High density of population;	Relatively warm and humid weather;	Yes	Yes	Strict prohibition of public gatherings (e.g. campaign, religeous & social events, etc.) for next three months;	Sometimes	No	Yes	No	Little awareness has grown so far	Very poor facilities are available so far	Yes	Yes	High
90	2020-03-22 23:08:59	2020-03-22 23:16:13	anonymous		English (United States)‎	Woman	18-25 years	University	Student	Mirpur-01, Dhaka, Bangladesh	A deadly disease, curable and low mortality rate	Food habit (e.g. eating or contacting wild animals);Severe destruction of natural environment;Natural justice;	Yes	May be	No	No	Yes	Yes	No	Stay at a separate room, and no contact with family members	Do not know	When feel having covid-19 symptoms;When get contact with infected people;When people return from visiting infected countries/areas;	Yes	Yes	Yes	Yes	Yes	Not enough	Yes	Maybe	Moderate possibility of spread ;	Lack of awareness among people;High density of population;Return of immigrants from affected countries ;No proper quarantine ;Lack of advancement in the medical facilities ;Lack of enough preventive measures taken by the government;	None of above;	Yes	No	Strict prohibition of public gatherings (e.g. campaign, religeous & social events, etc.) for next three months;Identify and quaratine all people returned from infected countries;Impose strict movement control of general people for at least few weeks;Mass awareness creation on preventive measures;Encourage working from home;Encourage digital learning for students;Conduct all meetings, seminars and…	No	No	Yes	Yes	Little awareness has grown so far	Health facilities are available for limited number of people	Maybe	Yes	Little
91	2020-03-22 23:08:04	2020-03-22 23:16:14	anonymous		English (United States)‎	Woman	18-25 years	University	Student	Akua,Mymensingh	A deadly disease with certainty of death	Severe destruction of natural environment;Natural justice;	May be	Yes	No	No	No	May be	No	Stay at a separate room, and no contact with family members	2 week	When feel having covid-19 symptoms;When get contact with infected people;When people return from visiting infected countries/areas;	Yes	Yes	Yes	Yes	Yes	No	Yes	Maybe		Lack of awareness among people;High density of population;Return of immigrants from affected countries ;No proper quarantine ;Lack of advancement in the medical facilities ;Lack of enough preventive measures taken by the government;		Maybe	No	Identify and quaratine all people returned from infected countries;Develop enough appropriate quarantine facilities across the country;Impose strict movement control of general people for at least few weeks;Mass awareness creation on preventive measures;Encourage working from home;Encourage digital learning for students;Conduct all meetings, seminars and conferences online;Develope medical facili…	No	No	No	Yes
92	2020-03-22 23:05:38	2020-03-22 23:16:17	anonymous		English (United States)‎	Woman	26-35 years	University	Professionals (Teacher, Doctor, Bankers, NGO, Lawyer, Corporate)	Baiddarghona, Khajamonjil road, Cox's Bazar.	A deadly disease with certainty of death	Severe destruction of natural environment;	Yes	Yes	No	No	Yes	No	No	Stay at home with family members	2 week	When people return from visiting infected countries/areas;	Yes	Yes	Yes	Yes	Yes	No	Yes	Yes	High possibility of spread;	Lack of advancement in the medical facilities ;	Relatively warm and humid weather;	Yes	No	Strict prohibition of public gatherings (e.g. campaign, religeous & social events, etc.) for next three months;Identify and quaratine all people returned from infected countries;Develop enough appropriate quarantine facilities across the country;Impose strict movement control of general people for at least few weeks;Encourage working from home;Encourage digital learning for students;Conduct all m…	No	No	Yes	No	Little awareness has grown so far	Very poor facilities are available so far	Yes	Yes	Moderate
93	2020-03-22 23:08:56	2020-03-22 23:16:41	anonymous		English (United States)‎	Woman	18-25 years	University	Student	Shah Garibullah H/S, Khulshi-01, GEC Circle, Chittagong, Bangladesh	A deadly disease with certainty of death	Food habit (e.g. eating or contacting wild animals);Severe destruction of natural environment;	Yes	Yes	May be	No	Yes	Yes	No	Stay at home with family members	Do not know	When feel having covid-19 symptoms;When get contact with infected people;When people return from visiting infected countries/areas;	Yes	Yes	Yes	Yes	Yes	Not enough	Yes	Yes	High possibility of spread;	Lack of awareness among people;High density of population;Return of immigrants from affected countries ;No proper quarantine ;Lack of advancement in the medical facilities ;Lack of enough preventive measures taken by the government;	None of above;	Yes	No	Strict prohibition of public gatherings (e.g. campaign, religeous & social events, etc.) for next three months;Identify and quaratine all people returned from infected countries;Develop enough appropriate quarantine facilities across the country;Complete lockdown of infected areas until further notice;Impose strict movement control of general people for at least few weeks;Mass awareness creation …	No	No	Yes	Yes	Little awareness has grown so far	Very poor facilities are available so far	Maybe	Yes	High
94	2020-03-22 23:08:46	2020-03-22 23:17:18	anonymous		English (United States)‎	Man	18-25 years	University	Student	Mohammadpur, Dhaka	A deadly disease with certainty of death	Severe destruction of natural environment;A disease in temparate (cold weather) countries;Natural justice;	Yes	May be	No	Yes	Yes	May be	No	Stay at a separate room, and no contact with family members	2 week	When feel having covid-19 symptoms;	Yes	Yes	Yes	Yes	Yes	Not enough	Yes	Yes	Very high possiblity of spread;	Lack of awareness among people;High density of population;Return of immigrants from affected countries ;Lack of enough preventive measures taken by the government;	None of above;	Yes	No	Strict prohibition of public gatherings (e.g. campaign, religeous & social events, etc.) for next three months;Identify and quaratine all people returned from infected countries;Develop enough appropriate quarantine facilities across the country;Complete lockdown of infected areas until further notice;Impose strict movement control of general people for at least few weeks;Mass awareness creation …	No	No	Yes	Sometimes	Little awareness has grown so far	Health facilities are available for limited number of people	No	Yes	High
95	2020-03-22 23:10:15	2020-03-22 23:17:29	anonymous		English (United States)‎	Man	36-45 years	University	Professionals (Teacher, Doctor, Bankers, NGO, Lawyer, Corporate)	Chattogram	A deadly disease, curable and low mortality rate	Food habit (e.g. eating or contacting wild animals);Severe destruction of natural environment;Natural justice;	Yes	Yes	No	No	Yes	No	No	Stay at a separate room, and no contact with family members	2 week	When feel having covid-19 symptoms;When get contact with infected people;When people return from visiting infected countries/areas;	Yes	Yes	Yes	Yes	Yes	No	Yes	Yes	Very high possiblity of spread;	Lack of awareness among people;High density of population;Return of immigrants from affected countries ;No proper quarantine ;Lack of advancement in the medical facilities ;Lack of enough preventive measures taken by the government;	None of above;	Yes	No	Strict prohibition of public gatherings (e.g. campaign, religeous & social events, etc.) for next three months;Identify and quaratine all people returned from infected countries;Develop enough appropriate quarantine facilities across the country;Complete lockdown of infected areas until further notice;Impose strict movement control of general people for at least few weeks;Mass awareness creation …	Every day	No	Yes	No	No precautionary measures undertaken at all	Very poor facilities are available so far	Yes	Yes	Extreme
96	2020-03-22 22:54:50	2020-03-22 23:18:13	anonymous		English (United States)‎	Man	45-65 years	University	Professionals (Teacher, Doctor, Bankers, NGO, Lawyer, Corporate)	Feni, Feni Sadar, Feni, West Chilona.	A deadly disease with certainty of death	Food habit (e.g. eating or contacting wild animals);Severe destruction of natural environment;	Yes	Yes	Yes	No	Yes	Yes	No	Stay at a separate room, and no contact with family members	2 week	When people return from visiting infected countries/areas;	Yes	Yes	Yes	Yes	Yes	Not enough	Yes	No	Moderate possibility of spread ;	Lack of awareness among people;Return of immigrants from affected countries ;No proper quarantine ;Lack of advancement in the medical facilities ;Lack of enough preventive measures taken by the government;	Relatively warm and humid weather;Immune system of Bangladeshi people is high;	Yes	Maybe	Strict prohibition of public gatherings (e.g. campaign, religeous & social events, etc.) for next three months;Identify and quaratine all people returned from infected countries;Develop enough appropriate quarantine facilities across the country;Complete lockdown of infected areas until further notice;Impose strict movement control of general people for at least few weeks;Encourage working from h…	No	No	Yes	Sometimes	Little awareness has grown so far	Health facilities are available for limited number of people	Yes	Yes	Moderate
97	2020-03-22 23:05:30	2020-03-22 23:18:20	anonymous		English (United States)‎	Woman	18-25 years	University	Student	Chattogram	A deadly disease, curable and low mortality rate	Food habit (e.g. eating or contacting wild animals);Severe destruction of natural environment;	May be	May be	Yes	No	Yes	No	No	Stay at a separate room, and no contact with family members	2 week	When feel having covid-19 symptoms;When get contact with infected people;When people return from visiting infected countries/areas;	May be	Yes	Maybe	Yes	Yes	No	Yes	Yes	Very high possiblity of spread;	Lack of awareness among people;High density of population;Return of immigrants from affected countries ;No proper quarantine ;Lack of advancement in the medical facilities ;Lack of enough preventive measures taken by the government;	None of above;	Yes	No	Strict prohibition of public gatherings (e.g. campaign, religeous & social events, etc.) for next three months;Identify and quaratine all people returned from infected countries;Develop enough appropriate quarantine facilities across the country;Complete lockdown of infected areas until further notice;Impose strict movement control of general people for at least few weeks;Mass awareness creation …	No	No	Yes	Yes	Little awareness has grown so far	Very poor facilities are available so far	Maybe	Yes	Moderate
98	2020-03-22 23:02:34	2020-03-22 23:18:31	anonymous		English (United States)‎	Man	26-35 years	University	Government staff	Noakhali,Begumganj,khanpur	A deadly disease, curable and low mortality rate	Food habit (e.g. eating or contacting wild animals);Severe destruction of natural environment;	Yes	Yes	Yes	No	Yes	Yes	No	Stay at a separate room, and no contact with family members	2 week	When feel having covid-19 symptoms;When get contact with infected people;When people return from visiting infected countries/areas;	Yes	Yes	Yes	Yes	Yes	Not enough	Yes	Yes	Very high possiblity of spread;	Lack of awareness among people;High density of population;Return of immigrants from affected countries ;No proper quarantine ;Lack of advancement in the medical facilities ;	None of above;	Yes	No	Strict prohibition of public gatherings (e.g. campaign, religeous & social events, etc.) for next three months;Identify and quaratine all people returned from infected countries;Develop enough appropriate quarantine facilities across the country;Complete lockdown of infected areas until further notice;Impose strict movement control of general people for at least few weeks;Mass awareness creation …	No	No	Yes	No	Little awareness has grown so far	Very poor facilities are available so far	Yes	Yes	Extreme
99	2020-03-22 23:12:39	2020-03-22 23:18:51	anonymous		English (United States)‎	Woman	26-35 years	University	Unemployed	Shahebpara, Mijmiji, Shiddhirganj, Narayanganj	A deadly disease with certainty of death	Food habit (e.g. eating or contacting wild animals);	Yes	May be	May be	No	Yes	May be	No	Stay at a separate room, and no contact with family members	2 week	When feel having covid-19 symptoms;When get contact with infected people;When people return from visiting infected countries/areas;	Yes	Yes	Yes	Yes	Yes	No	Yes	Yes	High possibility of spread;Very high possiblity of spread;	Lack of awareness among people;High density of population;Return of immigrants from affected countries ;No proper quarantine ;Lack of advancement in the medical facilities ;Lack of enough preventive measures taken by the government;	None of above;	Yes	No	Strict prohibition of public gatherings (e.g. campaign, religeous & social events, etc.) for next three months;Identify and quaratine all people returned from infected countries;Develop enough appropriate quarantine facilities across the country;Complete lockdown of infected areas until further notice;Impose strict movement control of general people for at least few weeks;Mass awareness creation …	No	No	Yes	Yes	Awareness level is on rise	Very poor facilities are available so far	Yes	Yes	High
100	2020-03-22 23:08:11	2020-03-22 23:19:12	anonymous		English (United States)‎	Woman	26-35 years	University	Professionals (Teacher, Doctor, Bankers, NGO, Lawyer, Corporate)	Uttara, Dhaka	A deadly disease, curable and low mortality rate	Food habit (e.g. eating or contacting wild animals);Severe destruction of natural environment;	Yes	Yes	Yes	No	Yes	No	No	Stay at a separate room, and no contact with family members	2 week	When feel having covid-19 symptoms;When get contact with infected people;When people return from visiting infected countries/areas;	Yes	Yes	Yes	Yes	Yes	No	Yes	Yes	Very high possiblity of spread;	Lack of awareness among people;High density of population;Return of immigrants from affected countries ;No proper quarantine ;Lack of advancement in the medical facilities ;Lack of enough preventive measures taken by the government;	None of above;	Yes	No	Strict prohibition of public gatherings (e.g. campaign, religeous & social events, etc.) for next three months;Identify and quaratine all people returned from infected countries;Develop enough appropriate quarantine facilities across the country;Complete lockdown of infected areas until further notice;Impose strict movement control of general people for at least few weeks;Mass awareness creation …	No	No	Sometimes	Yes	Little awareness has grown so far	Very poor facilities are available so far	Yes	Yes	High
101	2020-03-22 23:03:34	2020-03-22 23:19:13	anonymous		English (United States)‎	Man	36-45 years	University	Professionals (Teacher, Doctor, Bankers, NGO, Lawyer, Corporate)	Chattagram, Kotwali	A deadly disease, curable and low mortality rate	Food habit (e.g. eating or contacting wild animals);Natural justice;	May be	May be	May be	No	May be	May be	Yes	Stay at a separate room, and no contact with family members	2 week	When feel having covid-19 symptoms;When get contact with infected people;When people return from visiting infected countries/areas;	Yes	Yes	Maybe	Yes	Yes	No	Yes	Yes	Moderate possibility of spread ;	Lack of awareness among people;High density of population;Return of immigrants from affected countries ;No proper quarantine ;Lack of advancement in the medical facilities ;Lack of enough preventive measures taken by the government;	Relatively warm and humid weather;	Yes	No	Strict prohibition of public gatherings (e.g. campaign, religeous & social events, etc.) for next three months;Identify and quaratine all people returned from infected countries;Develop enough appropriate quarantine facilities across the country;Complete lockdown of infected areas until further notice;Impose strict movement control of general people for at least few weeks;Conduct all meetings, se…	No	No	Yes	No	Little awareness has grown so far	Very poor facilities are available so far	Maybe	Yes	High
102	2020-03-22 23:10:19	2020-03-22 23:19:14	anonymous		English (United States)‎	Woman	26-35 years	University	Professionals (Teacher, Doctor, Bankers, NGO, Lawyer, Corporate)	Chittagong	A deadly disease, curable and low mortality rate	Food habit (e.g. eating or contacting wild animals);	Yes	Yes	No	No	Yes	No	No	Stay at a separate room, and no contact with family members	2 week	When get contact with infected people;When people return from visiting infected countries/areas;	Yes	Yes	Yes	Yes	Yes	No	Yes	Yes	High possibility of spread;	Lack of awareness among people;High density of population;Return of immigrants from affected countries ;No proper quarantine ;Lack of advancement in the medical facilities ;Lack of enough preventive measures taken by the government;	None of above;	Yes	No	Strict prohibition of public gatherings (e.g. campaign, religeous & social events, etc.) for next three months;Identify and quaratine all people returned from infected countries;Develop enough appropriate quarantine facilities across the country;Complete lockdown of infected areas until further notice;Impose strict movement control of general people for at least few weeks;Mass awareness creation …	No	No	Yes	Yes	Some precautionary measures have been taken	Health facilities are available for limited number of people	No	Yes	Little
103	2020-03-22 23:08:56	2020-03-22 23:19:44	anonymous		English (United States)‎	Man	26-35 years	University	Professionals (Teacher, Doctor, Bankers, NGO, Lawyer, Corporate)	City-Baraiarhat Upazila-Mirasarai District-Chittagong	A deadly disease, curable and low mortality rate	Severe destruction of natural environment;	Yes	May be	Yes	No	Yes	May be	No	Stay at a separate room, and no contact with family members	2 week	When feel having covid-19 symptoms;	No	Yes	Yes	Yes	Yes	No	Yes	Yes	High possibility of spread;	Return of immigrants from affected countries ;	None of above;	Yes	No	Complete lockdown of infected areas until further notice;	No	No	Yes	Yes	No precautionary measures undertaken at all	Very poor facilities are available so far	Yes	Yes	High
104	2020-03-22 23:05:38	2020-03-22 23:20:45	anonymous		English (United States)‎	Woman	18-25 years	University	Student	District :Khagrachhari, upazila:Khagrachhari city:Khagrachhari,village :haduk para		Severe destruction of natural environment;	Yes	Yes	Yes	May be	May be	Yes	May be	Stay at home with family members	A few days	When feel having covid-19 symptoms;	May be	Yes	Maybe	Yes	Maybe	Not enough	Yes	Yes	High possibility of spread;	Lack of awareness among people;	None of above;	No	Maybe	Strict prohibition of public gatherings (e.g. campaign, religeous & social events, etc.) for next three months;Identify and quaratine all people returned from infected countries;	Sometimes	No	Yes	Yes	Some precautionary measures have been taken	Health facilities are available for limited number of people	No	Yes	High
105	2020-03-22 23:09:47	2020-03-22 23:21:13	anonymous		English (United States)‎	Man	18-25 years	University	Unemployed	Dis- Chattogram Upo- Sitakund Vill- South mohadebpur	A deadly disease, curable and low mortality rate	Food habit (e.g. eating or contacting wild animals);A disease in temparate (cold weather) countries;	May be	Yes	May be	No	Yes	May be	No	Stay at a separate room, and no contact with family members	2 week	When feel having covid-19 symptoms;When get contact with infected people;When people return from visiting infected countries/areas;	Yes	Yes	Yes	Yes	Yes	Not enough	Yes	Yes	High possibility of spread;	Lack of awareness among people;High density of population;Return of immigrants from affected countries ;No proper quarantine ;Lack of advancement in the medical facilities ;Lack of enough preventive measures taken by the government;	Relatively warm and humid weather;Immune system of Bangladeshi people is high;	Yes	No	Strict prohibition of public gatherings (e.g. campaign, religeous & social events, etc.) for next three months;Identify and quaratine all people returned from infected countries;Complete lockdown of infected areas until further notice;Develope medical facilities across the country;	No	No	Yes	No	Little awareness has grown so far	Very poor facilities are available so far	Yes	Yes	Moderate
106	2020-03-22 23:16:58	2020-03-22 23:21:25	anonymous		English (United States)‎	Woman	18-25 years	University	Student	Jatrabar, Dhaka	A deadly disease, curable and low mortality rate	Food habit (e.g. eating or contacting wild animals);	Yes	Yes	Yes	No	Yes	No	No	Stay at a separate room, and no contact with family members	2 week	When feel having covid-19 symptoms;When get contact with infected people;When people return from visiting infected countries/areas;	Yes	Yes	Yes	Yes	Yes	No	Yes	Maybe	High possibility of spread;	Lack of awareness among people;High density of population;Return of immigrants from affected countries ;No proper quarantine ;Lack of advancement in the medical facilities ;Lack of enough preventive measures taken by the government;	None of above;	Yes	No	Strict prohibition of public gatherings (e.g. campaign, religeous & social events, etc.) for next three months;Identify and quaratine all people returned from infected countries;Develop enough appropriate quarantine facilities across the country;Complete lockdown of infected areas until further notice;Mass awareness creation on preventive measures;Encourage working from home;Encourage digital lea…	No	No	Yes	No	Little awareness has grown so far	Very poor facilities are available so far	Yes	No
107	2020-03-22 23:14:05	2020-03-22 23:21:29	anonymous		English (United States)‎	Woman	18-25 years	University	Student	Central bashabo, Dhaka city	A deadly disease, curable and low mortality rate	Severe destruction of natural environment;	Yes	Yes	No	No	Yes	May be	No	Stay at a separate room, and no contact with family members	2 week	When feel having covid-19 symptoms;When get contact with infected people;When people return from visiting infected countries/areas;	Yes	Yes	Yes	Yes	Yes	No	Yes	Yes	Very high possiblity of spread;	Lack of awareness among people;High density of population;Return of immigrants from affected countries ;No proper quarantine ;Lack of advancement in the medical facilities ;Lack of enough preventive measures taken by the government;	None of above;	Yes	No	Strict prohibition of public gatherings (e.g. campaign, religeous & social events, etc.) for next three months;Identify and quaratine all people returned from infected countries;Develop enough appropriate quarantine facilities across the country;Complete lockdown of infected areas until further notice;Impose strict movement control of general people for at least few weeks;Mass awareness creation …	No	No	Yes	Yes	Some precautionary measures have been taken	Very poor facilities are available so far	No	May be
108	2020-03-22 23:17:34	2020-03-22 23:23:55	anonymous		English (United States)‎	Woman	18-25 years	University	Student	Dhaka	A deadly disease with certainty of death	Food habit (e.g. eating or contacting wild animals);	Yes	May be	May be	No	Yes	May be	No	Stay at a separate room, and no contact with family members	2 week	When feel having covid-19 symptoms;When get contact with infected people;When people return from visiting infected countries/areas;	Yes	Yes	No	Yes	Yes	No	Yes	Yes	Very high possiblity of spread;	Lack of awareness among people;High density of population;Return of immigrants from affected countries ;No proper quarantine ;Lack of advancement in the medical facilities ;Lack of enough preventive measures taken by the government;	None of above;	Yes	No	Strict prohibition of public gatherings (e.g. campaign, religeous & social events, etc.) for next three months;Identify and quaratine all people returned from infected countries;Develop enough appropriate quarantine facilities across the country;Complete lockdown of infected areas until further notice;Impose strict movement control of general people for at least few weeks;Mass awareness creation …	No	No	Yes	Yes	Awareness level is on rise	Health facilities are available for limited number of people	Yes	Yes	High
109	2020-03-22 23:17:27	2020-03-22 23:24:32	anonymous		English (United States)‎	Man	18-25 years	Secondary	Student	Ukhia,cox's bazar	A deadly disease with certainty of death	Food habit (e.g. eating or contacting wild animals);	Yes	Yes	No	No	May be	Yes	No	Stay at a separate room, and no contact with family members	Do not know	When feel having covid-19 symptoms;
110	2020-03-22 23:13:11	2020-03-22 23:24:38	anonymous		English (United States)‎	Man	26-35 years	University	Professionals (Teacher, Doctor, Bankers, NGO, Lawyer, Corporate)	Feni,Feni sadar,Feni	A curse from the God	Severe destruction of natural environment;	May be	Yes	May be	Yes	Yes	May be	May be	Stay at a separate room, and no contact with family members	2 week	When get contact with infected people;When people return from visiting infected countries/areas;	May be	Yes		Yes	No	Not enough	Yes	Maybe	Least possibility of spread;	Lack of awareness among people;Lack of advancement in the medical facilities ;Lack of enough preventive measures taken by the government;	Immune system of Bangladeshi people is high;	Maybe	Yes	Strict prohibition of public gatherings (e.g. campaign, religeous & social events, etc.) for next three months;Identify and quaratine all people returned from infected countries;Mass awareness creation on preventive measures;Conduct all meetings, seminars and conferences online;	Sometimes	Sometimes	Yes	No	Awareness level is on rise	Very poor facilities are available so far	Yes	May be	Moderate
111	2020-03-22 23:13:57	2020-03-22 23:25:33	anonymous		English (United States)‎	Man	26-35 years	University	Student	shibgong Mohadevpur Naogaon	A deadly disease, curable and low mortality rate	Food habit (e.g. eating or contacting wild animals);	Yes	May be	Yes	No	Yes	Yes	No	Stay at a separate room, and no contact with family members	2 week	When feel having covid-19 symptoms;	Yes	Not possible due to work	Yes	Yes	Yes	Yes	Yes	Yes	Very high possiblity of spread;	High density of population;Return of immigrants from affected countries ;No proper quarantine ;Lack of advancement in the medical facilities ;Lack of enough preventive measures taken by the government;	Relatively warm and humid weather;People of Bangladesh believe in God;	Yes	Yes				Yes	Yes	Little awareness has grown so far	Very poor facilities are available so far	No	Yes	Extreme
112	2020-03-22 23:13:00	2020-03-22 23:26:35	anonymous		English (United States)‎	Man	26-35 years	University	Professionals (Teacher, Doctor, Bankers, NGO, Lawyer, Corporate)	63,Hazari line, chittagong Mohora, kalurghat.	A deadly disease with certainty of death	Food habit (e.g. eating or contacting wild animals);	Yes	Yes	No	No	Yes	Yes	No	Stay at a separate room, and no contact with family members	2 week	When feel having covid-19 symptoms;When people return from visiting infected countries/areas;	Yes	Yes	Yes	Yes	Yes	Not enough	Maybe	Maybe	Moderate possibility of spread ;High possibility of spread;	Lack of awareness among people;High density of population;Return of immigrants from affected countries ;	None of above;	Yes	Maybe	Strict prohibition of public gatherings (e.g. campaign, religeous & social events, etc.) for next three months;Develop enough appropriate quarantine facilities across the country;Impose strict movement control of general people for at least few weeks;Mass awareness creation on preventive measures;	No	No	Yes	Sometimes	Some precautionary measures have been taken	Gradual advancement in health care is noticeable to deal with covid-19	Yes	Yes	High
113	2020-03-22 23:14:22	2020-03-22 23:26:39	anonymous		English (United States)‎	Woman	18-25 years	University	Student	Rangamati, Rangamati sadar, Asambosti.	A deadly disease, curable and low mortality rate	Food habit (e.g. eating or contacting wild animals);Severe destruction of natural environment;A disease in temparate (cold weather) countries;	Yes	Yes	May be	No	Yes	May be	No	Stay at a separate room, and no contact with family members	2 week	When feel having covid-19 symptoms;When get contact with infected people;When people return from visiting infected countries/areas;	Yes	Yes	Maybe	Yes	Yes	Not enough	Maybe	Yes	High possibility of spread;	Lack of awareness among people;High density of population;Return of immigrants from affected countries ;No proper quarantine ;Lack of advancement in the medical facilities ;Lack of enough preventive measures taken by the government;	Relatively warm and humid weather;	Yes	Maybe	Strict prohibition of public gatherings (e.g. campaign, religeous & social events, etc.) for next three months;Identify and quaratine all people returned from infected countries;Complete lockdown of infected areas until further notice;Mass awareness creation on preventive measures;	No	No	Yes	Yes	Some precautionary measures have been taken	Very poor facilities are available so far	Maybe	Yes	High
114	2020-03-22 23:21:37	2020-03-22 23:26:42	anonymous		English (United States)‎	Man	18-25 years	University	Student	Naogaon,Patnitala,Nazipur,Nazipu.	A deadly disease with certainty of death	Severe destruction of natural environment;	Yes	No	No	Yes	Yes	Yes	No	Stay at a separate room, and no contact with family members	2 week	When people return from visiting infected countries/areas;	Yes	Yes	Yes	Yes	Yes	Yes	Yes	Yes	High possibility of spread;	Lack of awareness among people;	Relatively warm and humid weather;	Yes	No	Strict prohibition of public gatherings (e.g. campaign, religeous & social events, etc.) for next three months;Mass awareness creation on preventive measures;Encourage digital learning for students;	No	No	Yes	Yes	No precautionary measures undertaken at all	Health facilities are available for limited number of people	Yes	Yes	Moderate
115	2020-03-22 23:19:17	2020-03-22 23:26:48	anonymous		English (United States)‎	Woman	45-65 years	University	Home makers (House wife)	Chattogram, Bangladesh	A deadly disease with certainty of death	Severe destruction of natural environment;	Yes	Yes	May be	No	Yes	Yes	No	Stay at a separate room, and no contact with family members	2 week	When people return from visiting infected countries/areas;	Yes	Yes	Yes	Yes	Yes	Not enough	Yes	Yes	High possibility of spread;Very high possiblity of spread;	Lack of awareness among people;High density of population;No proper quarantine ;Lack of enough preventive measures taken by the government;	None of above;	Yes	No	Strict prohibition of public gatherings (e.g. campaign, religeous & social events, etc.) for next three months;Identify and quaratine all people returned from infected countries;Complete lockdown of infected areas until further notice;Mass awareness creation on preventive measures;Develope medical facilities across the country;	No	No	Yes	Yes	Little awareness has grown so far	Very poor facilities are available so far	Yes	May be	High
116	2020-03-22 23:16:59	2020-03-22 23:27:00	anonymous		English (United States)‎	Woman	26-35 years	University	Professionals (Teacher, Doctor, Bankers, NGO, Lawyer, Corporate)	Chittagong	A deadly disease, curable and low mortality rate	Food habit (e.g. eating or contacting wild animals);A disease in temparate (cold weather) countries;	Yes	Yes	Yes	No	Yes	No	No	Stay at a separate room, and no contact with family members	2 week	When feel having covid-19 symptoms;When get contact with infected people;When people return from visiting infected countries/areas;	Yes	Yes	No	Yes	Yes	Not enough	Yes	Maybe	Moderate possibility of spread ;High possibility of spread;	Lack of awareness among people;High density of population;Return of immigrants from affected countries ;No proper quarantine ;Lack of advancement in the medical facilities ;Lack of enough preventive measures taken by the government;	Relatively warm and humid weather;	Maybe	No	Strict prohibition of public gatherings (e.g. campaign, religeous & social events, etc.) for next three months;Identify and quaratine all people returned from infected countries;Develop enough appropriate quarantine facilities across the country;Complete lockdown of infected areas until further notice;Impose strict movement control of general people for at least few weeks;Mass awareness creation …	No	No	Yes	Yes	Awareness level is on rise	Health facilities are available for limited number of people	Yes	Yes	Moderate
117	2020-03-22 23:19:06	2020-03-22 23:27:05	anonymous		English (United States)‎	Man	26-35 years	University	Professionals (Teacher, Doctor, Bankers, NGO, Lawyer, Corporate)	Eidgah Boropukur Par, East Rampur, Halishahar, Chattogram	A deadly disease, curable and low mortality rate	Severe destruction of natural environment;	Yes	Yes	No	No	Yes	No	No	Stay at a separate room, and no contact with family members	2 week	When feel having covid-19 symptoms;When get contact with infected people;When people return from visiting infected countries/areas;	Yes	Yes	Yes	Yes	Yes	Not enough	Yes	Yes	High possibility of spread;Very high possiblity of spread;	Lack of awareness among people;High density of population;Return of immigrants from affected countries ;No proper quarantine ;Lack of advancement in the medical facilities ;Lack of enough preventive measures taken by the government;	Immune system of Bangladeshi people is high;	Yes	No	Strict prohibition of public gatherings (e.g. campaign, religeous & social events, etc.) for next three months;Identify and quaratine all people returned from infected countries;Develop enough appropriate quarantine facilities across the country;Complete lockdown of infected areas until further notice;Impose strict movement control of general people for at least few weeks;Mass awareness creation …	No	No	Yes	Sometimes	Awareness level is on rise	Health facilities are available for limited number of people	Maybe	Yes	Moderate
118	2020-03-22 23:16:23	2020-03-22 23:27:22	anonymous		English (United States)‎	Woman	18-25 years	University	Student		A deadly disease, curable and low mortality rate	Food habit (e.g. eating or contacting wild animals);	Yes	Yes	May be	No	Yes	Yes	No	Stay at a separate room, and no contact with family members	2 week	When get contact with infected people;	Yes	Yes	Yes	Maybe	Yes	Not enough	Yes	Maybe	High possibility of spread;	No proper quarantine ;	None of above;	Yes	No	Develop enough appropriate quarantine facilities across the country;	No		Sometimes		Little awareness has grown so far	Very poor facilities are available so far	Maybe	No
119	2020-03-22 23:17:20	2020-03-22 23:27:39	anonymous		English (United States)‎	Woman	26-35 years	University	Professionals (Teacher, Doctor, Bankers, NGO, Lawyer, Corporate)	Fatehabad,Hathazar, Chittagong			Yes	May be	No	No	Yes	No	No	Stay at a separate room, and no contact with family members	2 week	When people return from visiting infected countries/areas;	May be	Yes	Maybe	Yes	Yes	No	Yes	Yes	Very high possiblity of spread;	Lack of awareness among people;High density of population;Return of immigrants from affected countries ;No proper quarantine ;Lack of advancement in the medical facilities ;Lack of enough preventive measures taken by the government;	None of above;	Yes	No	Strict prohibition of public gatherings (e.g. campaign, religeous & social events, etc.) for next three months;Identify and quaratine all people returned from infected countries;Develop enough appropriate quarantine facilities across the country;Complete lockdown of infected areas until further notice;Impose strict movement control of general people for at least few weeks;Mass awareness creation …	No	No	Yes	Sometimes	No precautionary measures undertaken at all	Very poor facilities are available so far	Maybe	Yes	High
120	2020-03-22 23:18:52	2020-03-22 23:28:18	anonymous		English (United States)‎	Man	18-25 years	University	Unemployed	Jashore	A deadly disease, curable and low mortality rate	Food habit (e.g. eating or contacting wild animals);Natural justice;	Yes	Yes	Yes	May be	Yes	No	No	Stay at a separate room, and no contact with family members	2 week	When get contact with infected people;When people return from visiting infected countries/areas;	Yes	Yes	Yes	Yes	Yes	No	Yes	Yes	High possibility of spread;	Lack of awareness among people;High density of population;Return of immigrants from affected countries ;No proper quarantine ;Lack of advancement in the medical facilities ;Lack of enough preventive measures taken by the government;	Relatively warm and humid weather;None of above;	Yes	No	Strict prohibition of public gatherings (e.g. campaign, religeous & social events, etc.) for next three months;Identify and quaratine all people returned from infected countries;Develop enough appropriate quarantine facilities across the country;Complete lockdown of infected areas until further notice;Impose strict movement control of general people for at least few weeks;Mass awareness creation …	No	No	Yes	Yes	Little awareness has grown so far	Health facilities are available for limited number of people	Yes	Yes	High
121	2020-03-22 23:16:13	2020-03-22 23:28:18	anonymous		English (United States)‎	Woman	26-35 years	University	Unemployed	Rukhai Chowdhury Para, Khagrachhari Sadar,Khagrachhari	A deadly disease with certainty of death			Yes	No	No	Yes	Yes	No	Stay at a separate room, and no contact with family members	2 week	When get contact with infected people;When people return from visiting infected countries/areas;	Yes	Yes	Yes	Yes	Yes	No	Yes	Yes	Very high possiblity of spread;	Lack of awareness among people;Return of immigrants from affected countries ;No proper quarantine ;Lack of advancement in the medical facilities ;Lack of enough preventive measures taken by the government;	Relatively warm and humid weather;	Yes	No	Strict prohibition of public gatherings (e.g. campaign, religeous & social events, etc.) for next three months;Identify and quaratine all people returned from infected countries;Develop enough appropriate quarantine facilities across the country;Impose strict movement control of general people for at least few weeks;Encourage working from home;Develope medical facilities across the country;	Sometimes	No	Yes	Yes	Little awareness has grown so far	Very poor facilities are available so far	Yes	Yes	Moderate
122	2020-03-22 23:20:07	2020-03-22 23:28:52	anonymous		English (United States)‎	Woman	18-25 years	University	Student	Old Chandgoan, Chittagong	A deadly disease with certainty of death	Natural justice;	Yes	Yes	Yes	No	Yes	Yes	No	Stay at a separate room, and no contact with family members	2 week	When people return from visiting infected countries/areas;	Yes	Yes	Yes	Yes	Yes	No	Yes	Yes	Very high possiblity of spread;	High density of population;	Relatively warm and humid weather;	Yes	No	Impose strict movement control of general people for at least few weeks;	No	No	Yes	Yes	Little awareness has grown so far	Very poor facilities are available so far	No	Yes	High
123	2020-03-22 23:21:12	2020-03-22 23:29:07	anonymous		English (United States)‎	Woman	26-35 years	University	Professionals (Teacher, Doctor, Bankers, NGO, Lawyer, Corporate)	Chittagong	A deadly disease, curable and low mortality rate	Food habit (e.g. eating or contacting wild animals);Severe destruction of natural environment;Natural justice;	Yes	Yes	No	No	Yes	No	No	Stay at a separate room, and no contact with family members	2 week	When feel having covid-19 symptoms;When get contact with infected people;When people return from visiting infected countries/areas;	Yes	Not possible due to work	Yes	Yes	Yes	Not enough	Yes	Yes	High possibility of spread;	Lack of awareness among people;High density of population;Return of immigrants from affected countries ;No proper quarantine ;Lack of advancement in the medical facilities ;Lack of enough preventive measures taken by the government;	Relatively warm and humid weather;	Yes	No	Strict prohibition of public gatherings (e.g. campaign, religeous & social events, etc.) for next three months;Identify and quaratine all people returned from infected countries;Complete lockdown of infected areas until further notice;Impose strict movement control of general people for at least few weeks;Encourage working from home;Encourage digital learning for students;Conduct all meetings, se…	Sometimes	No	Sometimes	Sometimes	Some precautionary measures have been taken	Health facilities are available for limited number of people	Yes	Yes	Moderate
124	2020-03-22 22:27:03	2020-03-22 23:29:17	anonymous		English (United States)‎	Man	26-35 years	University	Professionals (Teacher, Doctor, Bankers, NGO, Lawyer, Corporate)	Chittagong City	A deadly disease, curable and low mortality rate	None of above;	Yes	Yes	Yes		Yes	May be	No	Stay at a separate room, and no contact with family members	2 week	When feel having covid-19 symptoms;When get contact with infected people;When people return from visiting infected countries/areas;	Yes	Yes	Maybe	Yes	Yes	Not enough	Maybe	Maybe	High possibility of spread;	High density of population;Return of immigrants from affected countries ;No proper quarantine ;Lack of enough preventive measures taken by the government;	Immune system of Bangladeshi people is high;	Yes	No	Strict prohibition of public gatherings (e.g. campaign, religeous & social events, etc.) for next three months;Develop enough appropriate quarantine facilities across the country;Encourage working from home;Develope medical facilities across the country;	No	No	Yes	Sometimes	People around me are highly aware and careful	Very poor facilities are available so far	Maybe	May be	Moderate
125	2020-03-22 23:16:41	2020-03-22 23:29:32	anonymous		English (United States)‎	Woman	18-25 years	University	Professionals (Teacher, Doctor, Bankers, NGO, Lawyer, Corporate)	Cox's Bazar, Shugandha, Shaikat Para.	A deadly disease with certainty of death	Food habit (e.g. eating or contacting wild animals);Severe destruction of natural environment;	Yes	Yes	No	No	Yes	May be	No	Stay at a separate room, and no contact with family members	2 week	When feel having covid-19 symptoms;When get contact with infected people;When people return from visiting infected countries/areas;	Yes	Yes	Maybe	Yes	Yes	No	Yes	Yes	Very high possiblity of spread;	Lack of awareness among people;High density of population;Return of immigrants from affected countries ;No proper quarantine ;Lack of advancement in the medical facilities ;Lack of enough preventive measures taken by the government;	None of above;	Yes	No	Strict prohibition of public gatherings (e.g. campaign, religeous & social events, etc.) for next three months;Identify and quaratine all people returned from infected countries;Develop enough appropriate quarantine facilities across the country;Complete lockdown of infected areas until further notice;Impose strict movement control of general people for at least few weeks;Mass awareness creation …	No	No	Yes	Yes	No precautionary measures undertaken at all	Very poor facilities are available so far	Maybe	Yes	Extreme
126	2020-03-22 23:22:02	2020-03-22 23:29:35	anonymous		English (United States)‎	Woman	18-25 years	University	Student	Kollayanpur dhaka	A deadly disease, curable and low mortality rate	Natural justice;	Yes	No	No	No	May be	May be	No	Stay at home with family members	2 week	When people return from visiting infected countries/areas;	Yes	Yes	Yes	Maybe	Yes	No	Yes	Yes	High possibility of spread;	Lack of awareness among people;High density of population;Return of immigrants from affected countries ;No proper quarantine ;Lack of advancement in the medical facilities ;	None of above;	Yes	No	Identify and quaratine all people returned from infected countries;Develop enough appropriate quarantine facilities across the country;Impose strict movement control of general people for at least few weeks;Develope medical facilities across the country;	No		Yes	Yes	Little awareness has grown so far	Very poor facilities are available so far	No	Yes	Little
127	2020-03-22 23:18:32	2020-03-22 23:30:28	anonymous		English (United States)‎	Woman	18-25 years	University	Student	Banasree, Rampura, Dhaka	A deadly disease with certainty of death	Food habit (e.g. eating or contacting wild animals);	Yes	Yes	Yes	Yes	Yes	No	No	Stay at a separate room, and no contact with family members	2 week	When get contact with infected people;	Yes	Yes	Yes	Yes	Yes	No	Yes	Yes	Very high possiblity of spread;	Lack of awareness among people;High density of population;Return of immigrants from affected countries ;No proper quarantine ;Lack of advancement in the medical facilities ;Lack of enough preventive measures taken by the government;	None of above;	Yes	No	Strict prohibition of public gatherings (e.g. campaign, religeous & social events, etc.) for next three months;Identify and quaratine all people returned from infected countries;Develop enough appropriate quarantine facilities across the country;Complete lockdown of infected areas until further notice;Impose strict movement control of general people for at least few weeks;Mass awareness creation …	No	No	Yes	Yes	Little awareness has grown so far	Very poor facilities are available so far	No	Yes	High
128	2020-03-22 23:14:34	2020-03-22 23:30:38	anonymous		English (United States)‎	Woman	18-25 years	University	Student	Dinajpur sadar town	A deadly disease with certainty of death	Food habit (e.g. eating or contacting wild animals);A disease in temparate (cold weather) countries;Natural justice;	Yes	Yes	Yes	No	Yes	Yes	No	Stay at a separate room, and no contact with family members	2 week	When feel having covid-19 symptoms;When get contact with infected people;When people return from visiting infected countries/areas;	Yes	Not possible due to work	Maybe	Yes	Yes	Not enough	No	Yes	High possibility of spread;Very high possiblity of spread;	Lack of awareness among people;High density of population;Return of immigrants from affected countries ;No proper quarantine ;Lack of advancement in the medical facilities ;Lack of enough preventive measures taken by the government;	Relatively warm and humid weather;People of Bangladesh believe in God;	Maybe	Maybe	Strict prohibition of public gatherings (e.g. campaign, religeous & social events, etc.) for next three months;Identify and quaratine all people returned from infected countries;Develop enough appropriate quarantine facilities across the country;Complete lockdown of infected areas until further notice;Impose strict movement control of general people for at least few weeks;Mass awareness creation …	Sometimes	No	Yes	Yes	No precautionary measures undertaken at all	Very poor facilities are available so far	Maybe	Yes	Moderate
129	2020-03-22 23:08:28	2020-03-22 23:30:44	anonymous		English (United States)‎	Man	36-45 years	University	Professionals (Teacher, Doctor, Bankers, NGO, Lawyer, Corporate)	Chittagong, Kotowali	A deadly disease, curable and low mortality rate	Food habit (e.g. eating or contacting wild animals);	May be	May be	No	No	Yes	Yes	No	Stay at a separate room, and no contact with family members	2 week	When feel having covid-19 symptoms;When people return from visiting infected countries/areas;	Yes	Yes	Yes	Yes	Maybe	Not enough	Yes	Yes	Very high possiblity of spread;	Lack of awareness among people;High density of population;Return of immigrants from affected countries ;No proper quarantine ;Lack of advancement in the medical facilities ;Lack of enough preventive measures taken by the government;	None of above;	Yes	Yes	Strict prohibition of public gatherings (e.g. campaign, religeous & social events, etc.) for next three months;Identify and quaratine all people returned from infected countries;Develop enough appropriate quarantine facilities across the country;Mass awareness creation on preventive measures;Encourage digital learning for students;	No	No	Yes	Sometimes	Awareness level is on rise	Health facilities are available for limited number of people	No	No
130	2020-03-22 23:19:00	2020-03-22 23:30:45	anonymous		English (United States)‎	Woman	18-25 years	University	Student	Jamalpur Sadar	A deadly disease, curable and low mortality rate	Food habit (e.g. eating or contacting wild animals);Severe destruction of natural environment;	Yes	Yes	No	Yes	Yes	May be	No	Stay at a separate room, and no contact with family members	2 week	When feel having covid-19 symptoms;When get contact with infected people;When people return from visiting infected countries/areas;	Yes	Yes	Yes	Yes	Yes	No	Yes	Yes	High possibility of spread;	Lack of awareness among people;High density of population;Return of immigrants from affected countries ;No proper quarantine ;Lack of advancement in the medical facilities ;Lack of enough preventive measures taken by the government;	None of above;	Yes	No	Strict prohibition of public gatherings (e.g. campaign, religeous & social events, etc.) for next three months;Identify and quaratine all people returned from infected countries;Develop enough appropriate quarantine facilities across the country;Complete lockdown of infected areas until further notice;Impose strict movement control of general people for at least few weeks;Mass awareness creation …	No	No	Sometimes	Yes	Some precautionary measures have been taken	Very poor facilities are available so far	Yes	Yes	High
131	2020-03-22 23:10:00	2020-03-22 23:31:30	anonymous		English (United States)‎	Man	26-35 years	University	Unemployed	Chattogram metropolitan , Chattogram	A deadly disease, curable and low mortality rate	Food habit (e.g. eating or contacting wild animals);Severe destruction of natural environment;	Yes	Yes	Yes	No	Yes	Yes	No	Stay at a separate room, and no contact with family members	2 week	When feel having covid-19 symptoms;When get contact with infected people;When people return from visiting infected countries/areas;	Yes	Yes	Yes	Yes	Maybe	Not enough	Yes	Yes	High possibility of spread;	Lack of awareness among people;High density of population;Return of immigrants from affected countries ;No proper quarantine ;Lack of advancement in the medical facilities ;Lack of enough preventive measures taken by the government;	Relatively warm and humid weather;	Maybe	No	Strict prohibition of public gatherings (e.g. campaign, religeous & social events, etc.) for next three months;Identify and quaratine all people returned from infected countries;Develop enough appropriate quarantine facilities across the country;Complete lockdown of infected areas until further notice;Mass awareness creation on preventive measures;Develope medical facilities across the country;	No	No	Yes	Sometimes	Little awareness has grown so far	Very poor facilities are available so far	Yes	May be
132	2020-03-22 23:03:47	2020-03-22 23:31:34	anonymous		English (United States)‎	Man	18-25 years	University	Student	Shalkha,Nakla,sherpur	A curse from the God	Food habit (e.g. eating or contacting wild animals);	Yes	Yes	No	May be	Yes	May be	No	Stay at a separate room, and no contact with family members	2 week	When feel having covid-19 symptoms;When people return from visiting infected countries/areas;	Yes	Yes	No	No	Maybe	No	No	Yes	Moderate possibility of spread ;	Lack of awareness among people;Return of immigrants from affected countries ;Lack of advancement in the medical facilities ;Lack of enough preventive measures taken by the government;	People of Bangladesh believe in God;People of Bangladesh has experience to face diseaster;	Yes	No	Strict prohibition of public gatherings (e.g. campaign, religeous & social events, etc.) for next three months;Identify and quaratine all people returned from infected countries;Conduct all meetings, seminars and conferences online;	No	No	Yes	No	Awareness level is on rise	Health facilities are available for limited number of people	Yes	Yes	Moderate
133	2020-03-22 23:24:37	2020-03-22 23:32:11	anonymous		English (United States)‎	Woman	18-25 years	University	Student	1/3 south begunbari, Tejgaon, Dhaka-1208	A deadly disease with certainty of death	Food habit (e.g. eating or contacting wild animals);	Yes	Yes	No	No	Yes	Yes	No	Stay at home with family members	2 week	When people return from visiting infected countries/areas;	Yes	Yes	Yes	Yes	Yes	No	Yes	Yes	High possibility of spread;Very high possiblity of spread;	Lack of awareness among people;High density of population;Return of immigrants from affected countries ;No proper quarantine ;Lack of advancement in the medical facilities ;Lack of enough preventive measures taken by the government;	None of above;	Yes	No	Strict prohibition of public gatherings (e.g. campaign, religeous & social events, etc.) for next three months;Identify and quaratine all people returned from infected countries;Develop enough appropriate quarantine facilities across the country;Complete lockdown of infected areas until further notice;Impose strict movement control of general people for at least few weeks;Mass awareness creation …	No	No	Yes	Yes	Awareness level is on rise	Health facilities are available for limited number of people	Maybe	Yes	Moderate
134	2020-03-22 23:26:18	2020-03-22 23:32:32	anonymous		English (United States)‎	Man	26-35 years	University	Professionals (Teacher, Doctor, Bankers, NGO, Lawyer, Corporate)	Manikganj sadar	A deadly disease, curable and low mortality rate	None of above;	Yes	Yes	Yes	No	Yes	May be	No	Stay at a separate room, and no contact with family members	2 week	When feel having covid-19 symptoms;When get contact with infected people;When people return from visiting infected countries/areas;	Yes	Yes	Yes	Yes	Maybe	Yes	Yes	No	Moderate possibility of spread ;	Lack of awareness among people;High density of population;Return of immigrants from affected countries ;No proper quarantine ;Lack of advancement in the medical facilities ;Lack of enough preventive measures taken by the government;	Immune system of Bangladeshi people is high;People of Bangladesh has experience to face diseaster;	Yes	No	Strict prohibition of public gatherings (e.g. campaign, religeous & social events, etc.) for next three months;Identify and quaratine all people returned from infected countries;Develop enough appropriate quarantine facilities across the country;Complete lockdown of infected areas until further notice;Impose strict movement control of general people for at least few weeks;Mass awareness creation …	Sometimes	No	Yes	No	Little awareness has grown so far	Very poor facilities are available so far	Yes	Yes	Moderate
135	2020-03-22 22:56:43	2020-03-22 23:33:05	anonymous		English (United States)‎	Woman	18-25 years	University	Student	Chittagong		None of above;	Yes	Yes	Yes	No	Yes	Yes	No	Stay at a separate room, and no contact with family members	2 week	When feel having covid-19 symptoms;When get contact with infected people;When people return from visiting infected countries/areas;	Yes	Yes	Yes	Yes	Yes	No	Yes	Yes	Very high possiblity of spread;	Lack of awareness among people;High density of population;No proper quarantine ;Lack of enough preventive measures taken by the government;	None of above;	Yes	No	Strict prohibition of public gatherings (e.g. campaign, religeous & social events, etc.) for next three months;Complete lockdown of infected areas until further notice;Impose strict movement control of general people for at least few weeks;	No	No	Yes	Yes	Little awareness has grown so far	Health facilities are available for limited number of people	Yes	Yes	High
136	2020-03-22 23:21:01	2020-03-22 23:33:38	anonymous		English (United States)‎	Man	36-45 years	University	Professionals (Teacher, Doctor, Bankers, NGO, Lawyer, Corporate)	Chittagong city	A deadly disease, curable and low mortality rate	Severe destruction of natural environment;Natural justice;	Yes	May be	May be	No	May be	Yes	No	Stay at a separate room, and no contact with family members	2 week	Don’t know;	Yes	Yes	Maybe	Yes	Maybe	No	Yes	Yes	High possibility of spread;	Lack of awareness among people;High density of population;Return of immigrants from affected countries ;No proper quarantine ;Lack of advancement in the medical facilities ;Lack of enough preventive measures taken by the government;	None of above;	Yes	No	Strict prohibition of public gatherings (e.g. campaign, religeous & social events, etc.) for next three months;Develop enough appropriate quarantine facilities across the country;Complete lockdown of infected areas until further notice;Impose strict movement control of general people for at least few weeks;Mass awareness creation on preventive measures;Develope medical facilities across the count…	Sometimes	No	Yes	Yes	No precautionary measures undertaken at all	Health facilities are available for limited number of people	Yes	Yes	High
137	2020-03-22 23:20:49	2020-03-22 23:33:46	anonymous		English (United States)‎	Man	18-25 years	University	Student	West Laldighi, Kotowali, Chattogram	A deadly disease with certainty of death	Food habit (e.g. eating or contacting wild animals);	Yes	Yes	Yes	No	Yes	Yes	No	Stay at home with family members	Do not know	When feel having covid-19 symptoms;When get contact with infected people;When people return from visiting infected countries/areas;	Yes	Yes	Yes	Yes	Yes	Not enough	Yes	Yes	High possibility of spread;Very high possiblity of spread;	Lack of awareness among people;High density of population;Return of immigrants from affected countries ;Lack of advancement in the medical facilities ;	Relatively warm and humid weather;	Yes	No	Strict prohibition of public gatherings (e.g. campaign, religeous & social events, etc.) for next three months;Identify and quaratine all people returned from infected countries;Develop enough appropriate quarantine facilities across the country;Complete lockdown of infected areas until further notice;Develope medical facilities across the country;	No	No	Yes	Sometimes	Little awareness has grown so far	Very poor facilities are available so far	Yes	Yes	High
138	2020-03-22 23:25:19	2020-03-22 23:33:58	anonymous		English (United States)‎	Woman	18-25 years	Secondary	Student	Moghbazar, Dhaka	A deadly disease with certainty of death	Food habit (e.g. eating or contacting wild animals);	Yes	Yes	No	No	Yes	Yes	No	Stay at a separate room, and no contact with family members	2 week	When feel having covid-19 symptoms;When get contact with infected people;When people return from visiting infected countries/areas;	Yes	Yes	Maybe	Yes	Yes	No	Yes	Yes	Very high possiblity of spread;	Lack of awareness among people;High density of population;Return of immigrants from affected countries ;No proper quarantine ;Lack of advancement in the medical facilities ;Lack of enough preventive measures taken by the government;	None of above;	Yes	No	Strict prohibition of public gatherings (e.g. campaign, religeous & social events, etc.) for next three months;Identify and quaratine all people returned from infected countries;Develop enough appropriate quarantine facilities across the country;Complete lockdown of infected areas until further notice;Impose strict movement control of general people for at least few weeks;Mass awareness creation …	No	No	Sometimes	Yes	No precautionary measures undertaken at all	Very poor facilities are available so far	Maybe	Yes	High
139	2020-03-22 23:23:20	2020-03-22 23:34:31	anonymous		English (United States)‎	Man	26-35 years	University	Professionals (Teacher, Doctor, Bankers, NGO, Lawyer, Corporate)	Baroipotal, Pingna, Sarishabari, Jamalpur		Food habit (e.g. eating or contacting wild animals);Severe destruction of natural environment;	Yes	Yes	Yes	No	Yes	No	No	Stay at a separate room, and no contact with family members	2 week	When feel having covid-19 symptoms;When get contact with infected people;When people return from visiting infected countries/areas;	Yes	Yes	Maybe	Yes	Yes	Not enough	Yes	Yes	Very high possiblity of spread;	Lack of awareness among people;High density of population;Return of immigrants from affected countries ;No proper quarantine ;Lack of advancement in the medical facilities ;Lack of enough preventive measures taken by the government;	None of above;	Yes	No	Strict prohibition of public gatherings (e.g. campaign, religeous & social events, etc.) for next three months;Identify and quaratine all people returned from infected countries;Develop enough appropriate quarantine facilities across the country;Complete lockdown of infected areas until further notice;Impose strict movement control of general people for at least few weeks;Mass awareness creation …	No	No	Sometimes	Sometimes	Some precautionary measures have been taken	Very poor facilities are available so far	No	Yes	Moderate
140	2020-03-22 23:23:01	2020-03-22 23:34:56	anonymous		English (United States)‎	Man	26-35 years	University	Professionals (Teacher, Doctor, Bankers, NGO, Lawyer, Corporate)	Gazipur	A deadly disease, curable and low mortality rate	None of above;	Yes	Yes	No	No	Yes	May be	No	Stay at a separate room, and no contact with family members	2 week	When get contact with infected people;When people return from visiting infected countries/areas;	Yes	Yes	Yes	Yes	Yes	Not enough	Yes	Yes	Very high possiblity of spread;	Lack of awareness among people;High density of population;Return of immigrants from affected countries ;No proper quarantine ;Lack of advancement in the medical facilities ;Lack of enough preventive measures taken by the government;	None of above;	Yes	No	Strict prohibition of public gatherings (e.g. campaign, religeous & social events, etc.) for next three months;Identify and quaratine all people returned from infected countries;Develop enough appropriate quarantine facilities across the country;Complete lockdown of infected areas until further notice;Impose strict movement control of general people for at least few weeks;Mass awareness creation …	No	No	Yes	No	Little awareness has grown so far	Very poor facilities are available so far	Yes	Yes	High
141	2020-03-22 23:25:26	2020-03-22 23:35:11	anonymous		English (United States)‎	Man	18-25 years	University	Student	Durgapur, Kahaloo, Bogura	A curse from the God	Severe destruction of natural environment;A disease in temparate (cold weather) countries;	May be	May be	No	May be	Yes	May be	No	Stay at a separate room, and no contact with family members	2 week	When people return from visiting infected countries/areas;	May be	Yes	Yes	Maybe	No	Not enough	Maybe	Yes	High possibility of spread;	Lack of awareness among people;High density of population;Return of immigrants from affected countries ;No proper quarantine ;Lack of advancement in the medical facilities ;	People of Bangladesh believe in God;	Yes	Maybe	Strict prohibition of public gatherings (e.g. campaign, religeous & social events, etc.) for next three months;Identify and quaratine all people returned from infected countries;Develop enough appropriate quarantine facilities across the country;	Yes	No	Sometimes	Yes	Awareness level is on rise	Health facilities are available for limited number of people	Yes	Yes	High
142	2020-03-22 23:16:59	2020-03-22 23:35:16	anonymous		English (United States)‎	Man	36-45 years	University	Unemployed	Chattogram City, Bangladesh	A curse from the God	Natural justice;	Yes	May be	Yes	No	May be	No	No	Stay at a separate room, and no contact with family members	2 week	When feel having covid-19 symptoms;	Yes	Yes	No	Yes	Yes	No	Yes	Yes	High possibility of spread;Very high possiblity of spread;	Lack of awareness among people;High density of population;No proper quarantine ;	Relatively warm and humid weather;Immune system of Bangladeshi people is high;People of Bangladesh has experience to face diseaster;	Yes	No	Strict prohibition of public gatherings (e.g. campaign, religeous & social events, etc.) for next three months;Complete lockdown of infected areas until further notice;Encourage working from home;Encourage digital learning for students;Conduct all meetings, seminars and conferences online;Develope medical facilities across the country;	No	No	Yes	Yes	Some precautionary measures have been taken	Very poor facilities are available so far	Yes	Yes	Moderate
143	2020-03-22 23:28:31	2020-03-22 23:35:32	anonymous		English (United States)‎	Woman	18-25 years	University	Student	Mirpur	A deadly disease with certainty of death	None of above;	Yes	May be	Yes	May be	Yes	Yes	Yes	Stay at a separate room, and no contact with family members	2 week	When people return from visiting infected countries/areas;	Yes	Yes	No	Yes	Yes	No	Yes	Yes	High possibility of spread;	Lack of awareness among people;	None of above;	Yes	No	Strict prohibition of public gatherings (e.g. campaign, religeous & social events, etc.) for next three months;	No	No	Yes	No	No precautionary measures undertaken at all	Very poor facilities are available so far	No	Yes	Extreme
144	2020-03-22 23:17:06	2020-03-22 23:36:13	anonymous		English (United States)‎	Woman	18-25 years	University	Student	Chittagong, bakolia tana,rahattarpul	A deadly disease with certainty of death	Food habit (e.g. eating or contacting wild animals);	Yes	Yes	No	May be	Yes	No	No	Stay at a separate room, and no contact with family members	2 week	When feel having covid-19 symptoms;When get contact with infected people;When people return from visiting infected countries/areas;	Yes	Not possible due to work	Yes	No	Yes	No	No	Yes	Very high possiblity of spread;	Lack of awareness among people;High density of population;No proper quarantine ;Lack of advancement in the medical facilities ;Lack of enough preventive measures taken by the government;	None of above;	Maybe	No	Complete lockdown of infected areas until further notice;Develope medical facilities across the country;	No	No	Yes	Yes	Little awareness has grown so far	Very poor facilities are available so far	Maybe	Yes	Extreme
145	2020-03-22 23:27:23	2020-03-22 23:36:21	anonymous		English (United States)‎	Man	26-35 years	University	Professionals (Teacher, Doctor, Bankers, NGO, Lawyer, Corporate)	Rana Bhowmik Rafiqpur,begumgonj,Noakhali,Banglades.	A deadly disease with certainty of death	Food habit (e.g. eating or contacting wild animals);	Yes	Yes	No	Yes	Yes	May be	No	Stay at home with family members	2 week	When people return from visiting infected countries/areas;	Yes	Yes	Yes	Yes	Yes	No	Yes	Yes	High possibility of spread;Very high possiblity of spread;	Return of immigrants from affected countries ;	Immune system of Bangladeshi people is high;People of Bangladesh are kind to each other;	Yes	No	Strict prohibition of public gatherings (e.g. campaign, religeous & social events, etc.) for next three months;Develop enough appropriate quarantine facilities across the country;Mass awareness creation on preventive measures;Encourage working from home;Develope medical facilities across the country;	No	No	Yes	Yes	Some precautionary measures have been taken	Gradual advancement in health care is noticeable to deal with covid-19	Yes	Yes	High
146	2020-03-22 23:27:29	2020-03-22 23:36:23	anonymous		English (United States)‎	Man	18-25 years	University	Student	Feni,Dagonbhuiyan, Azizfazil Pur		Food habit (e.g. eating or contacting wild animals);Severe destruction of natural environment;A disease in temparate (cold weather) countries;Natural justice;	Yes	Yes	No	No	Yes	No	No	Stay at a separate room, and no contact with family members	2 week	When feel having covid-19 symptoms;When get contact with infected people;When people return from visiting infected countries/areas;	No	Yes	Yes	Yes	Yes	No	No	Yes	Very high possiblity of spread;	Lack of awareness among people;High density of population;Return of immigrants from affected countries ;No proper quarantine ;Lack of advancement in the medical facilities ;Lack of enough preventive measures taken by the government;	None of above;	Yes	No	Strict prohibition of public gatherings (e.g. campaign, religeous & social events, etc.) for next three months;Identify and quaratine all people returned from infected countries;Develop enough appropriate quarantine facilities across the country;Complete lockdown of infected areas until further notice;Impose strict movement control of general people for at least few weeks;Mass awareness creation …	No	No	Yes	Yes	Some precautionary measures have been taken	Very poor facilities are available so far	No	Yes	Moderate
147	2020-03-22 23:27:21	2020-03-22 23:37:21	anonymous		English (United States)‎	Man	26-35 years	University	Unemployed	66/14 indra road, dhaka-1216	A deadly disease, curable and low mortality rate	Severe destruction of natural environment;A disease in temparate (cold weather) countries;Natural justice;	Yes	Yes	Yes	No	Yes	Yes	No	Stay at a separate room, and no contact with family members	2 week	When feel having covid-19 symptoms;When get contact with infected people;When people return from visiting infected countries/areas;	Yes	Yes	Yes	Yes	Yes	No	Yes	Yes	High possibility of spread;Very high possiblity of spread;	Lack of awareness among people;High density of population;Return of immigrants from affected countries ;No proper quarantine ;Lack of advancement in the medical facilities ;Lack of enough preventive measures taken by the government;	None of above;	Yes	No	Strict prohibition of public gatherings (e.g. campaign, religeous & social events, etc.) for next three months;Identify and quaratine all people returned from infected countries;Develop enough appropriate quarantine facilities across the country;Complete lockdown of infected areas until further notice;Impose strict movement control of general people for at least few weeks;Mass awareness creation …	No	No	Yes	Yes	Little awareness has grown so far	Health facilities are available for limited number of people	Yes	Yes	High
148	2020-03-22 23:25:33	2020-03-22 23:37:36	anonymous		English (United States)‎	Woman	18-25 years	University	Student	Chittagong,Bangladesh	A deadly disease with certainty of death	Severe destruction of natural environment;	Yes	Yes	No	No	Yes	Yes	No	Stay at a separate room, and no contact with family members	Do not know	When people return from visiting infected countries/areas;	Yes	Yes	Yes	Maybe	Yes	Yes	Yes	Yes	High possibility of spread;Very high possiblity of spread;	Lack of awareness among people;Return of immigrants from affected countries ;	None of above;	Yes	No	Strict prohibition of public gatherings (e.g. campaign, religeous & social events, etc.) for next three months;Identify and quaratine all people returned from infected countries;Develop enough appropriate quarantine facilities across the country;	No	No	Yes	Sometimes	No precautionary measures undertaken at all	Very poor facilities are available so far	No	Yes	Extreme
149	2020-03-22 23:22:23	2020-03-22 23:38:01	anonymous		English (United States)‎	Man	26-35 years	University	Professionals (Teacher, Doctor, Bankers, NGO, Lawyer, Corporate)	Housing state, Adarsha sadar, Cumilla	A deadly disease with certainty of death	Food habit (e.g. eating or contacting wild animals);Severe destruction of natural environment;	Yes	Yes	Yes	No	Yes	Yes	No	Stay at a separate room, and no contact with family members	2 week	When feel having covid-19 symptoms;When get contact with infected people;When people return from visiting infected countries/areas;	Yes	Yes	Yes	Yes	Yes	No	Yes	Yes	Very high possiblity of spread;	Lack of awareness among people;High density of population;Return of immigrants from affected countries ;No proper quarantine ;Lack of advancement in the medical facilities ;Lack of enough preventive measures taken by the government;	None of above;	Yes	No	Strict prohibition of public gatherings (e.g. campaign, religeous & social events, etc.) for next three months;Identify and quaratine all people returned from infected countries;Develop enough appropriate quarantine facilities across the country;Complete lockdown of infected areas until further notice;Impose strict movement control of general people for at least few weeks;Mass awareness creation …	No	No	Yes	Yes	No precautionary measures undertaken at all	Very poor facilities are available so far	Yes	Yes	Moderate
150	2020-03-22 23:30:53	2020-03-22 23:39:06	anonymous		English (United States)‎	Man	18-25 years	University	Student	bhola, tozumuddin, Koralmara	A deadly disease with certainty of death	Food habit (e.g. eating or contacting wild animals);Severe destruction of natural environment;A disease in temparate (cold weather) countries;Natural justice;	Yes	May be	Yes	May be	Yes	May be	No	Stay at a separate room, and no contact with family members	2 week	When feel having covid-19 symptoms;When get contact with infected people;When people return from visiting infected countries/areas;	Yes	Yes	Maybe	Yes	Maybe	Yes	No	Yes	High possibility of spread;	Lack of awareness among people;High density of population;No proper quarantine ;Lack of advancement in the medical facilities ;Lack of enough preventive measures taken by the government;	Relatively warm and humid weather;People of Bangladesh believe in God;People of Bangladesh are kind to each other;	Maybe	No	Strict prohibition of public gatherings (e.g. campaign, religeous & social events, etc.) for next three months;Identify and quaratine all people returned from infected countries;Develop enough appropriate quarantine facilities across the country;Complete lockdown of infected areas until further notice;Mass awareness creation on preventive measures;Encourage working from home;Develope medical faci…	No	No	Yes	Yes	Little awareness has grown so far	Health facilities are available for limited number of people	No	Yes	Extreme
151	2020-03-22 23:30:01	2020-03-22 23:39:31	anonymous		English (United States)‎	Woman	18-25 years	University	Student	Chittagong	A deadly disease, curable and low mortality rate	Food habit (e.g. eating or contacting wild animals);Severe destruction of natural environment;	Yes	Yes	May be	No	Yes	No	No	Stay at a separate room, and no contact with family members	2 week	When feel having covid-19 symptoms;When get contact with infected people;When people return from visiting infected countries/areas;	Yes	Yes	Maybe	Yes	Yes	Not enough	Yes	Maybe	High possibility of spread;	Lack of awareness among people;High density of population;Return of immigrants from affected countries ;No proper quarantine ;Lack of advancement in the medical facilities ;Lack of enough preventive measures taken by the government;	None of above;	Yes	Maybe	Strict prohibition of public gatherings (e.g. campaign, religeous & social events, etc.) for next three months;Identify and quaratine all people returned from infected countries;Develop enough appropriate quarantine facilities across the country;Complete lockdown of infected areas until further notice;Impose strict movement control of general people for at least few weeks;Mass awareness creation …	No	No	Yes	Yes	Little awareness has grown so far	Very poor facilities are available so far	No	Yes	Little
152	2020-03-22 23:24:22	2020-03-22 23:40:32	anonymous		English (United States)‎	Man	18-25 years	University	Student	CDA R/A Agrabad Chattogram	A deadly disease, curable and low mortality rate	Severe destruction of natural environment;	Yes	Yes	May be	No	Yes	Yes	No	Stay at a separate room, and no contact with family members	2 week	When feel having covid-19 symptoms;When get contact with infected people;When people return from visiting infected countries/areas;	Yes	Yes	Yes	Yes	Yes	No	Yes	Yes	High possibility of spread;Very high possiblity of spread;	Lack of awareness among people;High density of population;Return of immigrants from affected countries ;No proper quarantine ;Lack of advancement in the medical facilities ;Lack of enough preventive measures taken by the government;	None of above;	Yes	No	Strict prohibition of public gatherings (e.g. campaign, religeous & social events, etc.) for next three months;Develop enough appropriate quarantine facilities across the country;Complete lockdown of infected areas until further notice;Mass awareness creation on preventive measures;Develope medical facilities across the country;	No	No	Yes	Sometimes	Some precautionary measures have been taken	Very poor facilities are available so far	Yes	Yes	High
153	2020-03-22 23:33:40	2020-03-22 23:40:35	anonymous		English (United States)‎	Man	18-25 years	Secondary	Student	Dhaka,pallabi,alabdirtak	A deadly disease, curable and low mortality rate	Food habit (e.g. eating or contacting wild animals);Natural justice;	Yes	Yes	Yes	No	Yes	No	No	Stay at a separate room, and no contact with family members	2 week	When feel having covid-19 symptoms;When get contact with infected people;When people return from visiting infected countries/areas;	Yes	Yes	Yes	Yes	Yes	No	Yes	Yes	Very high possiblity of spread;	Lack of awareness among people;High density of population;Return of immigrants from affected countries ;No proper quarantine ;Lack of advancement in the medical facilities ;Lack of enough preventive measures taken by the government;	None of above;	Yes	No	Strict prohibition of public gatherings (e.g. campaign, religeous & social events, etc.) for next three months;Identify and quaratine all people returned from infected countries;Develop enough appropriate quarantine facilities across the country;Complete lockdown of infected areas until further notice;Impose strict movement control of general people for at least few weeks;Mass awareness creation …	No	No	Sometimes	Yes	Awareness level is on rise	Very poor facilities are available so far	No	Yes	High
154	2020-03-22 23:32:15	2020-03-22 23:41:41	anonymous		English (United States)‎	Woman	26-35 years	University	Student	Block-D, Mirpur-12, Dhaka-1216	A deadly disease, curable and low mortality rate	Food habit (e.g. eating or contacting wild animals);Severe destruction of natural environment;	Yes	May be	No	No	Yes	May be	No	Stay at home with family members	2 week	When feel having covid-19 symptoms;When get contact with infected people;When people return from visiting infected countries/areas;	Yes	Yes	Maybe	Yes	Yes	No	Yes	Yes	High possibility of spread;Very high possiblity of spread;	Lack of awareness among people;High density of population;Return of immigrants from affected countries ;No proper quarantine ;Lack of advancement in the medical facilities ;Lack of enough preventive measures taken by the government;	None of above;	Yes	No	Strict prohibition of public gatherings (e.g. campaign, religeous & social events, etc.) for next three months;Identify and quaratine all people returned from infected countries;Develop enough appropriate quarantine facilities across the country;Complete lockdown of infected areas until further notice;Impose strict movement control of general people for at least few weeks;Develope medical facilit…	No	No	Yes	Yes	No precautionary measures undertaken at all	Very poor facilities are available so far	No	Yes	Extreme
155	2020-03-22 23:35:54	2020-03-22 23:42:27	anonymous		English (United States)‎	Man	18-25 years	University	Unemployed	Gabtali,Bogra	A deadly disease, curable and low mortality rate	Food habit (e.g. eating or contacting wild animals);Severe destruction of natural environment;A disease in temparate (cold weather) countries;Natural justice;	Yes	Yes	Yes	May be	Yes	May be	No	Stay at a separate room, and no contact with family members	2 week	When feel having covid-19 symptoms;When get contact with infected people;When people return from visiting infected countries/areas;	Yes	Yes	Yes	Yes	Yes	No	Yes	Yes	High possibility of spread;Very high possiblity of spread;	Lack of awareness among people;High density of population;Return of immigrants from affected countries ;No proper quarantine ;Lack of advancement in the medical facilities ;Lack of enough preventive measures taken by the government;	None of above;	Yes	No	Strict prohibition of public gatherings (e.g. campaign, religeous & social events, etc.) for next three months;Identify and quaratine all people returned from infected countries;Develop enough appropriate quarantine facilities across the country;Complete lockdown of infected areas until further notice;Impose strict movement control of general people for at least few weeks;Develope medical facilit…	No	No	Yes	Yes	No precautionary measures undertaken at all	Very poor facilities are available so far	No	Yes	Extreme
156	2020-03-22 23:34:06	2020-03-22 23:42:44	anonymous		English (United States)‎	Woman	26-35 years	University	Unemployed	Mirpur, Dhaka	A deadly disease, curable and low mortality rate	Food habit (e.g. eating or contacting wild animals);	Yes	Yes	May be	No	Yes	Yes	No	Stay at a separate room, and no contact with family members	2 week	When feel having covid-19 symptoms;When get contact with infected people;When people return from visiting infected countries/areas;	Yes	Yes	Yes	Yes	Yes	Not enough	Yes	Yes	Very high possiblity of spread;	Lack of awareness among people;High density of population;Return of immigrants from affected countries ;No proper quarantine ;Lack of advancement in the medical facilities ;Lack of enough preventive measures taken by the government;	None of above;	No	No	Strict prohibition of public gatherings (e.g. campaign, religeous & social events, etc.) for next three months;Identify and quaratine all people returned from infected countries;Develop enough appropriate quarantine facilities across the country;Complete lockdown of infected areas until further notice;Impose strict movement control of general people for at least few weeks;Encourage working from h…	No	No	Sometimes	No	Little awareness has grown so far	Very poor facilities are available so far	No	Yes	High
157	2020-03-22 23:32:14	2020-03-22 23:42:46	anonymous		English (United States)‎	Man	26-35 years	University	Professionals (Teacher, Doctor, Bankers, NGO, Lawyer, Corporate)	Khilkhet, Dhaka	A deadly disease, curable and low mortality rate	Food habit (e.g. eating or contacting wild animals);Severe destruction of natural environment;	Yes	Yes	No	Yes	Yes	Yes	No	Stay at a separate room, and no contact with family members	2 week	When feel having covid-19 symptoms;When get contact with infected people;When people return from visiting infected countries/areas;	Yes	Yes	Yes	Yes	Yes	Not enough	Yes	Yes	Very high possiblity of spread;	Lack of awareness among people;High density of population;Return of immigrants from affected countries ;No proper quarantine ;Lack of advancement in the medical facilities ;Lack of enough preventive measures taken by the government;	None of above;	Yes	No	Strict prohibition of public gatherings (e.g. campaign, religeous & social events, etc.) for next three months;Identify and quaratine all people returned from infected countries;Develop enough appropriate quarantine facilities across the country;Complete lockdown of infected areas until further notice;Impose strict movement control of general people for at least few weeks;Mass awareness creation …	No	No	Yes	Yes	Little awareness has grown so far	Very poor facilities are available so far	Yes	Yes	Moderate
158	2020-03-22 23:28:57	2020-03-22 23:42:52	anonymous		English (United States)‎	Man	45-65 years	University	Professionals (Teacher, Doctor, Bankers, NGO, Lawyer, Corporate)	Chattogram, Bangladesh.	A deadly disease, curable and low mortality rate	Food habit (e.g. eating or contacting wild animals);Severe destruction of natural environment;	Yes	Yes	Yes	No	Yes	May be	No	Stay at a separate room, and no contact with family members	2 week	When get contact with infected people;When people return from visiting infected countries/areas;	Yes	Yes	Yes	Yes	Maybe	Not enough	Yes	Maybe	Moderate possibility of spread ;	Return of immigrants from affected countries ;No proper quarantine ;Lack of enough preventive measures taken by the government;	Relatively warm and humid weather;	Yes	No	Strict prohibition of public gatherings (e.g. campaign, religeous & social events, etc.) for next three months;Identify and quaratine all people returned from infected countries;Develop enough appropriate quarantine facilities across the country;Develope medical facilities across the country;	Sometimes	No	Yes	Sometimes	Awareness level is on rise	Very poor facilities are available so far	Yes	Yes	Moderate
159	2020-03-22 23:34:39	2020-03-22 23:43:22	anonymous		English (United States)‎	Man	18-25 years	University	Student	Lalkhanbazar, Chittagong	A deadly disease with certainty of death	None of above;	Yes	Yes	Yes	Yes	May be	May be	No	Stay at a separate room, and no contact with family members	2 week	When feel having covid-19 symptoms;When get contact with infected people;When people return from visiting infected countries/areas;	Yes	Yes	Maybe	Yes	Yes	Not enough	No	Yes	Very high possiblity of spread;	Lack of awareness among people;High density of population;Return of immigrants from affected countries ;No proper quarantine ;Lack of advancement in the medical facilities ;Lack of enough preventive measures taken by the government;	None of above;	Yes	No	Strict prohibition of public gatherings (e.g. campaign, religeous & social events, etc.) for next three months;Identify and quaratine all people returned from infected countries;Develop enough appropriate quarantine facilities across the country;Complete lockdown of infected areas until further notice;Conduct all meetings, seminars and conferences online;Develope medical facilities across the cou…	No	No	Yes	No	Little awareness has grown so far	Very poor facilities are available so far	Yes	May be	Moderate
160	2020-03-22 23:36:35	2020-03-22 23:43:42	anonymous		English (United States)‎	Woman	26-35 years	University	Professionals (Teacher, Doctor, Bankers, NGO, Lawyer, Corporate)	Dhaka	A deadly disease with certainty of death	Food habit (e.g. eating or contacting wild animals);Natural justice;	May be	Yes	Yes	No	Yes	Yes	No	Stay at a separate room, and no contact with family members	2 week	When feel having covid-19 symptoms;When get contact with infected people;When people return from visiting infected countries/areas;	Yes	Yes	Maybe	Yes	Yes	Not enough	Yes	Yes	Very high possiblity of spread;	Lack of awareness among people;High density of population;Return of immigrants from affected countries ;No proper quarantine ;Lack of advancement in the medical facilities ;Lack of enough preventive measures taken by the government;	None of above;	Yes	No	Strict prohibition of public gatherings (e.g. campaign, religeous & social events, etc.) for next three months;Complete lockdown of infected areas until further notice;Impose strict movement control of general people for at least few weeks;Mass awareness creation on preventive measures;Develope medical facilities across the country;	No	No	Yes	Yes	Little awareness has grown so far	Very poor facilities are available so far	No	Yes	High
161	2020-03-22 23:29:41	2020-03-22 23:44:04	anonymous		English (United States)‎	Man	26-35 years	University	Unemployed	Feni, Feni Sadar,Feni, Madhupur (15no ward)	A deadly disease with certainty of death	None of above;	Yes	Yes	Yes	No	Yes	Yes	No	Stay at a separate room, and no contact with family members	2 week	When people return from visiting infected countries/areas;	Yes	Yes	Yes	Yes	Yes	Yes	No	Yes	Very high possiblity of spread;	Lack of awareness among people;High density of population;Return of immigrants from affected countries ;No proper quarantine ;Lack of advancement in the medical facilities ;	None of above;	Yes	Maybe	Strict prohibition of public gatherings (e.g. campaign, religeous & social events, etc.) for next three months;Identify and quaratine all people returned from infected countries;Develop enough appropriate quarantine facilities across the country;Complete lockdown of infected areas until further notice;Impose strict movement control of general people for at least few weeks;Encourage working from h…	Sometimes	Sometimes	Yes	Yes	Awareness level is on rise	Gradual advancement in health care is noticeable to deal with covid-19	Yes	May be	High
162	2020-03-22 23:33:48	2020-03-22 23:44:10	anonymous		English (United States)‎	Man	26-35 years	University	Professionals (Teacher, Doctor, Bankers, NGO, Lawyer, Corporate)	Sylhet, Jalalabad, Noakhurumkhola	A curse from the God	Food habit (e.g. eating or contacting wild animals);Natural justice;	Yes	Yes	No	No	Yes	Yes	No	Stay at home with family members	2 week	When feel having covid-19 symptoms;When get contact with infected people;When people return from visiting infected countries/areas;	Yes	Yes	Maybe	Yes	Yes	Not enough	Yes	Yes	High possibility of spread;Very high possiblity of spread;	Lack of awareness among people;High density of population;Return of immigrants from affected countries ;No proper quarantine ;Lack of advancement in the medical facilities ;Lack of enough preventive measures taken by the government;	None of above;	Yes	No	Strict prohibition of public gatherings (e.g. campaign, religeous & social events, etc.) for next three months;Identify and quaratine all people returned from infected countries;Develop enough appropriate quarantine facilities across the country;Complete lockdown of infected areas until further notice;Impose strict movement control of general people for at least few weeks;Mass awareness creation …	No	No	Yes	Yes	No precautionary measures undertaken at all	Very poor facilities are available so far	Yes	Yes	Extreme
163	2020-03-22 23:34:14	2020-03-22 23:45:50	anonymous		English (United States)‎	Man	18-25 years	University	Student	Noakhali,Maijdee, Massterpaea	A rumour which is being spread through public or media	Food habit (e.g. eating or contacting wild animals);	Yes	Yes	No	No	Yes	No	No	Stay at a separate room, and no contact with family members	2 week	When people return from visiting infected countries/areas;	Yes	Yes	Yes	Yes	Yes	Yes	Yes	Yes	High possibility of spread;	Lack of awareness among people;High density of population;Return of immigrants from affected countries ;No proper quarantine ;	None of above;	Yes	Yes	Strict prohibition of public gatherings (e.g. campaign, religeous & social events, etc.) for next three months;Identify and quaratine all people returned from infected countries;Develop enough appropriate quarantine facilities across the country;Complete lockdown of infected areas until further notice;Impose strict movement control of general people for at least few weeks;Mass awareness creation …	No	No	Yes	Yes	Little awareness has grown so far	Very poor facilities are available so far	Yes	Yes
164	2020-03-22 23:37:20	2020-03-22 23:46:17	anonymous		English (United States)‎	Woman	18-25 years	University	Student	Feni, Chattagram , Bangladesh	A curse from the God	Food habit (e.g. eating or contacting wild animals);Natural justice;	Yes	Yes	May be	Yes	Yes	No	No	Stay at home with family members	2 week	When feel having covid-19 symptoms;When get contact with infected people;When people return from visiting infected countries/areas;	Yes	Yes	Yes	Yes	Yes	No	Yes	Yes	Very high possiblity of spread;	Lack of awareness among people;High density of population;Return of immigrants from affected countries ;No proper quarantine ;Lack of advancement in the medical facilities ;Lack of enough preventive measures taken by the government;	None of above;	No	No	Strict prohibition of public gatherings (e.g. campaign, religeous & social events, etc.) for next three months;Identify and quaratine all people returned from infected countries;Develop enough appropriate quarantine facilities across the country;Complete lockdown of infected areas until further notice;Impose strict movement control of general people for at least few weeks;Mass awareness creation …	No	No	Sometimes	Yes	Little awareness has grown so far	Very poor facilities are available so far	Yes	Yes	High
165	2020-03-22 23:34:58	2020-03-22 23:46:24	anonymous		English (United States)‎	Man	45-65 years	University	Professionals (Teacher, Doctor, Bankers, NGO, Lawyer, Corporate)	Sylhet	A deadly disease, curable and low mortality rate	Food habit (e.g. eating or contacting wild animals);	Yes	Yes	Yes	No	Yes	No	No	Stay at a separate room, and no contact with family members	2 week	When feel having covid-19 symptoms;When get contact with infected people;When people return from visiting infected countries/areas;	Yes	Yes	Yes	Yes	Yes	No	Yes	Yes	Very high possiblity of spread;	Lack of awareness among people;High density of population;Return of immigrants from affected countries ;No proper quarantine ;Lack of advancement in the medical facilities ;Lack of enough preventive measures taken by the government;	None of above;	Yes	No	Strict prohibition of public gatherings (e.g. campaign, religeous & social events, etc.) for next three months;Identify and quaratine all people returned from infected countries;Develop enough appropriate quarantine facilities across the country;Complete lockdown of infected areas until further notice;Impose strict movement control of general people for at least few weeks;Mass awareness creation …	No	No	Yes	Yes	Little awareness has grown so far	Very poor facilities are available so far	Yes	Yes	High
166	2020-03-22 23:31:52	2020-03-22 23:46:26	anonymous		English (United States)‎	Woman	45-65 years	University	Professionals (Teacher, Doctor, Bankers, NGO, Lawyer, Corporate)	Dhaka	A deadly disease, curable and low mortality rate	None of above;		Yes	May be		Yes	May be	No	Stay at home with family members	2 week	When feel having covid-19 symptoms;When get contact with infected people;When people return from visiting infected countries/areas;	Yes	Yes	Yes	Yes	Yes	No	Yes	Yes	High possibility of spread;	Lack of awareness among people;Return of immigrants from affected countries ;No proper quarantine ;Lack of enough preventive measures taken by the government;	None of above;	Yes	No	Strict prohibition of public gatherings (e.g. campaign, religeous & social events, etc.) for next three months;Identify and quaratine all people returned from infected countries;Develop enough appropriate quarantine facilities across the country;Complete lockdown of infected areas until further notice;Impose strict movement control of general people for at least few weeks;Mass awareness creation …	No	No	Sometimes	Sometimes	Little awareness has grown so far	Very poor facilities are available so far	Yes	Yes	High
167	2020-03-22 22:53:32	2020-03-22 23:46:53	anonymous		English (United States)‎	Man	36-45 years	University	Professionals (Teacher, Doctor, Bankers, NGO, Lawyer, Corporate)	B.K Paul Road, Cox'sBazar Sadar, Cox's Bazar.	A deadly disease, curable and low mortality rate	None of above;	Yes	Yes	No	No	Yes	May be	No	Stay at a separate room, and no contact with family members	2 week	When feel having covid-19 symptoms;When get contact with infected people;When people return from visiting infected countries/areas;	Yes	Yes	Maybe	Yes	Yes	Not enough	Yes	Yes	High possibility of spread;	High density of population;Return of immigrants from affected countries ;	Relatively warm and humid weather;Immune system of Bangladeshi people is high;People of Bangladesh believe in God;	No	Yes	Strict prohibition of public gatherings (e.g. campaign, religeous & social events, etc.) for next three months;Identify and quaratine all people returned from infected countries;Complete lockdown of infected areas until further notice;Impose strict movement control of general people for at least few weeks;	No	No	Sometimes	Sometimes	Awareness level is on rise	Very poor facilities are available so far	No	Yes	Moderate
168	2020-03-22 23:38:56	2020-03-22 23:47:10	anonymous		English (United States)‎	Man	45-65 years	University	Professionals (Teacher, Doctor, Bankers, NGO, Lawyer, Corporate)	Chittagong city		Food habit (e.g. eating or contacting wild animals);	Yes	Yes	Yes	No	No	No	Yes	Stay at a separate room, and no contact with family members	2 week	When feel having covid-19 symptoms;When get contact with infected people;When people return from visiting infected countries/areas;	Yes	Not possible due to work	Maybe	Yes	Maybe	No	Yes	Yes	High possibility of spread;Very high possiblity of spread;	Lack of awareness among people;High density of population;Return of immigrants from affected countries ;No proper quarantine ;Lack of advancement in the medical facilities ;Lack of enough preventive measures taken by the government;	Immune system of Bangladeshi people is high;	Yes	No	Develop enough appropriate quarantine facilities across the country;Complete lockdown of infected areas until further notice;Mass awareness creation on preventive measures;Encourage working from home;Encourage digital learning for students;Develope medical facilities across the country;	No	No	No	Yes	Awareness level is on rise	Very poor facilities are available so far	Maybe	Yes	Moderate
169	2020-03-22 23:39:43	2020-03-22 23:47:13	anonymous		English (United States)‎	Woman	26-35 years	University	Home makers (House wife)	Sirajgonj	A deadly disease with certainty of death	None of above;	Yes	No	Yes	No	Yes	Yes	No	Stay at a separate room, and no contact with family members	2 week	When feel having covid-19 symptoms;	Yes	Yes	Yes	Yes	Yes	No	Yes	Yes	Very high possiblity of spread;	Lack of awareness among people;	None of above;	Yes	No	Strict prohibition of public gatherings (e.g. campaign, religeous & social events, etc.) for next three months;Identify and quaratine all people returned from infected countries;Develop enough appropriate quarantine facilities across the country;Complete lockdown of infected areas until further notice;Impose strict movement control of general people for at least few weeks;Mass awareness creation …	No	No	Yes	Yes	Little awareness has grown so far	Very poor facilities are available so far	Yes	Yes	Extreme
170	2020-03-22 22:34:41	2020-03-22 23:47:20	anonymous		English (United States)‎	Woman	18-25 years	University	Student	Feni		Severe destruction of natural environment;	Yes	Yes	May be	No	Yes	Yes	No	Stay at home with family members	2 week	When feel having covid-19 symptoms;	Yes	Yes	Yes	Yes	Yes	Not enough	No	Yes	Very high possiblity of spread;	Lack of awareness among people;High density of population;Return of immigrants from affected countries ;No proper quarantine ;Lack of advancement in the medical facilities ;Lack of enough preventive measures taken by the government;	None of above;	Yes	No	Strict prohibition of public gatherings (e.g. campaign, religeous & social events, etc.) for next three months;Identify and quaratine all people returned from infected countries;Develop enough appropriate quarantine facilities across the country;Complete lockdown of infected areas until further notice;Impose strict movement control of general people for at least few weeks;Encourage working from h…	No	No	Yes	Sometimes	Little awareness has grown so far	Very poor facilities are available so far	Maybe	Yes	High
171	2020-03-22 23:13:07	2020-03-22 23:47:34	anonymous		English (United States)‎	Woman	26-35 years	University	Professionals (Teacher, Doctor, Bankers, NGO, Lawyer, Corporate)	Mohammadpur, Dhaka	A deadly disease with certainty of death	None of above;	May be	Yes	No	No	Yes	May be	No	Stay at a separate room, and no contact with family members	2 week	When feel having covid-19 symptoms;When get contact with infected people;When people return from visiting infected countries/areas;	Yes	Yes	Yes	Yes	Yes	Not enough	Maybe	Yes	High possibility of spread;	Lack of awareness among people;High density of population;Return of immigrants from affected countries ;No proper quarantine ;Lack of advancement in the medical facilities ;Lack of enough preventive measures taken by the government;	None of above;	Yes	No	Strict prohibition of public gatherings (e.g. campaign, religeous & social events, etc.) for next three months;Identify and quaratine all people returned from infected countries;Develop enough appropriate quarantine facilities across the country;Impose strict movement control of general people for at least few weeks;Mass awareness creation on preventive measures;Develope medical facilities across…	No	No	Yes	Yes	Little awareness has grown so far	Very poor facilities are available so far	Maybe	Yes	High
172	2020-03-22 23:40:12	2020-03-22 23:47:50	anonymous		English (United States)‎	Woman	26-35 years	University	Student	Jatrabari, Dhaka, Bangladesh	A deadly disease with certainty of death	Food habit (e.g. eating or contacting wild animals);Severe destruction of natural environment;	Yes	Yes	Yes	Yes	Yes	No	Yes	Stay at a separate room, and no contact with family members	2 week	When feel having covid-19 symptoms;When get contact with infected people;When people return from visiting infected countries/areas;	Yes	Yes	No	Yes	Yes	No	Yes	Yes	Very high possiblity of spread;	Lack of awareness among people;High density of population;Return of immigrants from affected countries ;No proper quarantine ;Lack of advancement in the medical facilities ;Lack of enough preventive measures taken by the government;	None of above;	Yes	No	Strict prohibition of public gatherings (e.g. campaign, religeous & social events, etc.) for next three months;Identify and quaratine all people returned from infected countries;Develop enough appropriate quarantine facilities across the country;Complete lockdown of infected areas until further notice;Impose strict movement control of general people for at least few weeks;Mass awareness creation …	No	Sometimes	Yes	Yes	Little awareness has grown so far	Very poor facilities are available so far	No	Yes	Extreme
173	2020-03-22 23:34:18	2020-03-22 23:48:23	anonymous		English (United States)‎	Man	26-35 years	University	Professionals (Teacher, Doctor, Bankers, NGO, Lawyer, Corporate)	Khatungonj, Chittagong, Bangladesh	A deadly disease with certainty of death	Severe destruction of natural environment;	May be	No	No	May be	Yes	May be	No	Stay at a separate room, and no contact with family members	2 week	When feel having covid-19 symptoms;When get contact with infected people;When people return from visiting infected countries/areas;	Yes	Not possible due to work	Maybe	Yes	Yes	Not enough	Yes	Yes	High possibility of spread;Very high possiblity of spread;	Return of immigrants from affected countries ;No proper quarantine ;Lack of advancement in the medical facilities ;Lack of enough preventive measures taken by the government;	None of above;	Yes	No	Strict prohibition of public gatherings (e.g. campaign, religeous & social events, etc.) for next three months;Identify and quaratine all people returned from infected countries;Develop enough appropriate quarantine facilities across the country;Complete lockdown of infected areas until further notice;Impose strict movement control of general people for at least few weeks;Develope medical facilit…	Sometimes	No	Yes	No	Little awareness has grown so far	Very poor facilities are available so far	Yes	Yes	Extreme
174	2020-03-22 23:22:51	2020-03-22 23:49:01	anonymous		English (United States)‎	Man	45-65 years	Diploma	Professionals (Teacher, Doctor, Bankers, NGO, Lawyer, Corporate)	Upazila- Feni Sadar, District- Feni	A deadly disease, curable and low mortality rate	Food habit (e.g. eating or contacting wild animals);Natural justice;	Yes	Yes	Yes	No	Yes	Yes	No	Stay at a separate room, and no contact with family members	2 week	When feel having covid-19 symptoms;When get contact with infected people;When people return from visiting infected countries/areas;	Yes	Yes	Yes	Yes	Yes	No	Yes	Yes	Moderate possibility of spread ;	Lack of awareness among people;High density of population;Return of immigrants from affected countries ;No proper quarantine ;Lack of enough preventive measures taken by the government;	Relatively warm and humid weather;Immune system of Bangladeshi people is high;	Yes	No	Strict prohibition of public gatherings (e.g. campaign, religeous & social events, etc.) for next three months;Identify and quaratine all people returned from infected countries;Develop enough appropriate quarantine facilities across the country;Complete lockdown of infected areas until further notice;Impose strict movement control of general people for at least few weeks;Mass awareness creation …	No	No	Yes	Sometimes	Little awareness has grown so far	Very poor facilities are available so far	Yes	Yes	High
175	2020-03-22 23:32:41	2020-03-22 23:49:10	anonymous		English (United States)‎	Man	36-45 years	University	Professionals (Teacher, Doctor, Bankers, NGO, Lawyer, Corporate)	Munshigonj, Sreenagar, Dhaka	A deadly disease with certainty of death	Food habit (e.g. eating or contacting wild animals);A disease in temparate (cold weather) countries;	Yes	Yes	Yes	Yes	Yes	Yes	Yes	Stay at a separate room, and no contact with family members	2 week	When get contact with infected people;When people return from visiting infected countries/areas;	Yes	Yes	Yes	Yes	Yes	No	No	No	Least possibility of spread;	Lack of awareness among people;High density of population;Return of immigrants from affected countries ;No proper quarantine ;Lack of advancement in the medical facilities ;Lack of enough preventive measures taken by the government;	Relatively warm and humid weather;People of Bangladesh believe in God;	No	No	Strict prohibition of public gatherings (e.g. campaign, religeous & social events, etc.) for next three months;Identify and quaratine all people returned from infected countries;Complete lockdown of infected areas until further notice;Encourage working from home;	No	No	Yes	No	People around me are highly aware and careful	Very poor facilities are available so far	Yes	Yes	High
176	2020-03-22 23:40:06	2020-03-22 23:49:14	anonymous		English (United States)‎	Man	45-65 years	University	Professionals (Teacher, Doctor, Bankers, NGO, Lawyer, Corporate)	Monipur,Mirpur,Dhaka,Bangladesh	A curse from the God	Natural justice;	Yes	Yes	Yes	May be	Yes		No	Stay at a separate room, and no contact with family members	2 week	When people return from visiting infected countries/areas;	Yes	No	Maybe	Yes	Yes	No	No	Yes	Very high possiblity of spread;	Lack of awareness among people;High density of population;Return of immigrants from affected countries ;No proper quarantine ;Lack of advancement in the medical facilities ;Lack of enough preventive measures taken by the government;	People of Bangladesh believe in God;	Yes	No	Strict prohibition of public gatherings (e.g. campaign, religeous & social events, etc.) for next three months;Identify and quaratine all people returned from infected countries;Develop enough appropriate quarantine facilities across the country;Complete lockdown of infected areas until further notice;Impose strict movement control of general people for at least few weeks;Mass awareness creation …	No	No	Yes	Sometimes	Awareness level is on rise	Very poor facilities are available so far	Yes	Yes	Extreme
177	2020-03-22 23:32:40	2020-03-22 23:49:20	anonymous		English (United States)‎	Man	26-35 years	University	Unemployed	Adhunik tower,bashpara feni	A deadly disease with certainty of death	Severe destruction of natural environment;	May be	Yes	No	May be	Yes	May be	May be	Stay at a separate room, and no contact with family members	2 week	When feel having covid-19 symptoms;When get contact with infected people;When people return from visiting infected countries/areas;	Yes	Yes	Yes	Yes	Yes	Not enough	Maybe	Maybe	Very high possiblity of spread;	Lack of awareness among people;High density of population;Return of immigrants from affected countries ;No proper quarantine ;Lack of advancement in the medical facilities ;Lack of enough preventive measures taken by the government;	People of Bangladesh believe in God;	No	No	Strict prohibition of public gatherings (e.g. campaign, religeous & social events, etc.) for next three months;Identify and quaratine all people returned from infected countries;Develop enough appropriate quarantine facilities across the country;Complete lockdown of infected areas until further notice;Impose strict movement control of general people for at least few weeks;Mass awareness creation …	Sometimes	No	Yes	Sometimes	Little awareness has grown so far	Very poor facilities are available so far	Maybe	Yes	High
178	2020-03-22 23:42:30	2020-03-22 23:49:29	anonymous		English (United States)‎	Man	18-25 years	University	Student	Birinchi, Feni Sadar, Feni	A deadly disease, curable and low mortality rate	Food habit (e.g. eating or contacting wild animals);Severe destruction of natural environment;	May be	Yes	No	Yes	Yes	May be	No	Stay at home with family members	2 week	When feel having covid-19 symptoms;When get contact with infected people;When people return from visiting infected countries/areas;	Yes	Yes	Yes	Yes	Yes	No	Yes	No	Least possibility of spread;Moderate possibility of spread ;	Lack of awareness among people;Return of immigrants from affected countries ;No proper quarantine ;Lack of advancement in the medical facilities ;Lack of enough preventive measures taken by the government;	None of above;	Yes	No	Strict prohibition of public gatherings (e.g. campaign, religeous & social events, etc.) for next three months;Identify and quaratine all people returned from infected countries;Develop enough appropriate quarantine facilities across the country;Mass awareness creation on preventive measures;Develope medical facilities across the country;	No	No	Sometimes	No	Little awareness has grown so far	Health facilities are available for limited number of people	No	No	Little
179	2020-03-22 23:37:12	2020-03-22 23:49:56	anonymous		English (United States)‎	Man	26-35 years	University	Professionals (Teacher, Doctor, Bankers, NGO, Lawyer, Corporate)	Cox's Bazar, Chakaria, Dulahazara	A deadly disease with certainty of death	Food habit (e.g. eating or contacting wild animals);	Yes	Yes	Yes	No	Yes	No	No	Stay at a separate room, and no contact with family members	2 week	When feel having covid-19 symptoms;When get contact with infected people;When people return from visiting infected countries/areas;	Yes	Yes	Yes	Yes	Maybe	No	Yes	Yes	Very high possiblity of spread;	Lack of awareness among people;High density of population;Return of immigrants from affected countries ;No proper quarantine ;Lack of enough preventive measures taken by the government;	None of above;	Yes	No	Strict prohibition of public gatherings (e.g. campaign, religeous & social events, etc.) for next three months;Identify and quaratine all people returned from infected countries;Develop enough appropriate quarantine facilities across the country;Complete lockdown of infected areas until further notice;Impose strict movement control of general people for at least few weeks;Mass awareness creation …	No	No	Yes	Yes	Little awareness has grown so far	Very poor facilities are available so far	Yes	Yes	Extreme
180	2020-03-22 23:40:30	2020-03-22 23:50:05	anonymous		English (United States)‎	Woman	18-25 years	University	Student	Chattogram, Bangladesh	A deadly disease with certainty of death	Food habit (e.g. eating or contacting wild animals);Severe destruction of natural environment;	Yes	May be	Yes	No	Yes	No	No	Stay at home with family members	2 week	When feel having covid-19 symptoms;When get contact with infected people;	Yes	Yes	No	Yes	Yes	Not enough	Yes	Yes	High possibility of spread;Very high possiblity of spread;	Lack of awareness among people;High density of population;Return of immigrants from affected countries ;No proper quarantine ;Lack of advancement in the medical facilities ;	None of above;	Yes	No	Strict prohibition of public gatherings (e.g. campaign, religeous & social events, etc.) for next three months;Identify and quaratine all people returned from infected countries;Develop enough appropriate quarantine facilities across the country;Complete lockdown of infected areas until further notice;Impose strict movement control of general people for at least few weeks;Mass awareness creation …	No	No	Yes	Sometimes	Little awareness has grown so far	Health facilities are available for limited number of people	No	No
181	2020-03-22 23:31:49	2020-03-22 23:50:26	anonymous		English (United States)‎	Man	18-25 years	University	Student	Mirpur-10,Dhaka	A deadly disease with certainty of death	None of above;	Yes	Yes	May be	May be	Yes	Yes	No	Stay at a separate room, and no contact with family members	2 week	When feel having covid-19 symptoms;	Yes	Yes	Yes	Yes	Yes	Not enough	Yes	Yes	High possibility of spread;Very high possiblity of spread;	Lack of awareness among people;High density of population;Return of immigrants from affected countries ;No proper quarantine ;Lack of advancement in the medical facilities ;Lack of enough preventive measures taken by the government;	None of above;	Yes	No	Strict prohibition of public gatherings (e.g. campaign, religeous & social events, etc.) for next three months;Identify and quaratine all people returned from infected countries;Develop enough appropriate quarantine facilities across the country;Complete lockdown of infected areas until further notice;Mass awareness creation on preventive measures;Develope medical facilities across the country;	No	No	Yes	Yes	Awareness level is on rise	Health facilities are available for limited number of people	No	Yes	Moderate
182	2020-03-22 23:42:36	2020-03-22 23:50:27	anonymous		English (United States)‎	Man	18-25 years	University	Student	Noapar, Raozan, Chittagong	A deadly disease with certainty of death	Natural justice;	Yes	Yes	Yes	No	May be	No	No	Stay at home with family members	2 week	When feel having covid-19 symptoms;When get contact with infected people;When people return from visiting infected countries/areas;	Yes	Yes	Yes	Yes	Yes	No	Yes	Yes	High possibility of spread;	Lack of awareness among people;High density of population;Return of immigrants from affected countries ;No proper quarantine ;Lack of enough preventive measures taken by the government;	None of above;	Yes	No	Strict prohibition of public gatherings (e.g. campaign, religeous & social events, etc.) for next three months;Identify and quaratine all people returned from infected countries;Develop enough appropriate quarantine facilities across the country;Complete lockdown of infected areas until further notice;Mass awareness creation on preventive measures;Encourage working from home;Encourage digital lea…	No	Sometimes	Sometimes	Yes	Some precautionary measures have been taken	Very poor facilities are available so far	Yes	Yes	High
183	2020-03-22 23:36:57	2020-03-22 23:51:15	anonymous		English (United States)‎	Man	18-25 years	University	Student	Dhaka,Uttara	A curse from the God	Food habit (e.g. eating or contacting wild animals);Severe destruction of natural environment;A disease in temparate (cold weather) countries;Natural justice;	May be	Yes	No	No	No	No	Yes	Stay at a separate room, and no contact with family members	2 week	When feel having covid-19 symptoms;When get contact with infected people;When people return from visiting infected countries/areas;	Yes	Yes	Yes	No	Yes	Not enough	Yes	No	Least possibility of spread;Moderate possibility of spread ;	Return of immigrants from affected countries ;No proper quarantine ;Lack of advancement in the medical facilities ;Lack of enough preventive measures taken by the government;	Relatively warm and humid weather;Immune system of Bangladeshi people is high;People of Bangladesh has experience to face diseaster;	Yes	No	Identify and quaratine all people returned from infected countries;Develop enough appropriate quarantine facilities across the country;Complete lockdown of infected areas until further notice;Impose strict movement control of general people for at least few weeks;Mass awareness creation on preventive measures;Encourage working from home;Encourage digital learning for students;Conduct all meetings…	Sometimes	No	No	No	Some precautionary measures have been taken	Health facilities are available for limited number of people	Maybe	No	Little
184	2020-03-22 23:29:25	2020-03-22 23:51:28	anonymous		English (United States)‎	Man	26-35 years	University	Professionals (Teacher, Doctor, Bankers, NGO, Lawyer, Corporate)	Dhanmondi-15, Dhaka City.	A deadly disease, curable and low mortality rate	Food habit (e.g. eating or contacting wild animals);Severe destruction of natural environment;	Yes	Yes	No	No	Yes	No	No	Stay at a separate room, and no contact with family members	2 week	When feel having covid-19 symptoms;When get contact with infected people;When people return from visiting infected countries/areas;	Yes	Yes	No	Yes	Yes	Not enough	Maybe	Yes	High possibility of spread;Very high possiblity of spread;	Lack of awareness among people;High density of population;Return of immigrants from affected countries ;No proper quarantine ;Lack of advancement in the medical facilities ;Lack of enough preventive measures taken by the government;	People of Bangladesh has experience to face diseaster;None of above;	Yes	No	Strict prohibition of public gatherings (e.g. campaign, religeous & social events, etc.) for next three months;Develop enough appropriate quarantine facilities across the country;Complete lockdown of infected areas until further notice;Mass awareness creation on preventive measures;Encourage working from home;Conduct all meetings, seminars and conferences online;Develope medical facilities across…	Sometimes	No	Yes	No	Little awareness has grown so far	Very poor facilities are available so far	Yes	Yes	Moderate
185	2020-03-22 22:58:04	2020-03-22 23:51:58	anonymous		English (United States)‎	Woman	18-25 years	University	Student	Chandpur,Shahrasti,Nahara	A deadly disease with certainty of death	Severe destruction of natural environment;	Yes	Yes	Yes	No	Yes	Yes	No	Stay at a separate room, and no contact with family members	2 week	When feel having covid-19 symptoms;	Yes	Not possible due to work	Yes	Maybe	Yes	Not enough	No	Maybe	Moderate possibility of spread ;	Lack of awareness among people;	None of above;	Yes	No	Mass awareness creation on preventive measures;	Sometimes	No	Sometimes	No	Some precautionary measures have been taken	Gradual advancement in health care is noticeable to deal with covid-19	Yes	May be	Moderate
186	2020-03-22 23:46:02	2020-03-22 23:53:23	anonymous		English (United States)‎	Woman	18-25 years	University	Student	Mirpur-12, Dhaka	A deadly disease, curable and low mortality rate	Food habit (e.g. eating or contacting wild animals);Severe destruction of natural environment;	Yes	Yes	Yes	May be	Yes	Yes	No	Stay at a separate room, and no contact with family members	2 week	When feel having covid-19 symptoms;When get contact with infected people;When people return from visiting infected countries/areas;	Yes	Yes	Yes	Yes	Yes	No	Yes	Yes	High possibility of spread;	Lack of awareness among people;High density of population;Return of immigrants from affected countries ;No proper quarantine ;Lack of advancement in the medical facilities ;Lack of enough preventive measures taken by the government;	None of above;	Yes	Maybe	Strict prohibition of public gatherings (e.g. campaign, religeous & social events, etc.) for next three months;Identify and quaratine all people returned from infected countries;Develop enough appropriate quarantine facilities across the country;Complete lockdown of infected areas until further notice;Impose strict movement control of general people for at least few weeks;Encourage working from h…	No	No	Yes	Yes	Awareness level is on rise	Health facilities are available for limited number of people	Maybe	May be	Moderate
187	2020-03-22 23:42:39	2020-03-22 23:53:30	anonymous		English (United States)‎	Woman	18-25 years	University	Student	politechnical, chattogram	A deadly disease, curable and low mortality rate	Severe destruction of natural environment;	Yes	Yes	Yes	Yes	Yes	Yes	No	Stay at a separate room, and no contact with family members	2 week	When feel having covid-19 symptoms;When get contact with infected people;When people return from visiting infected countries/areas;	Yes	Yes	Maybe	Yes	Yes	No	Yes	Maybe	Very high possiblity of spread;	Lack of awareness among people;Return of immigrants from affected countries ;Lack of advancement in the medical facilities ;Lack of enough preventive measures taken by the government;	None of above;	Yes	Yes	Strict prohibition of public gatherings (e.g. campaign, religeous & social events, etc.) for next three months;Identify and quaratine all people returned from infected countries;Complete lockdown of infected areas until further notice;Encourage working from home;Develope medical facilities across the country;	No	No	Yes	Yes	Little awareness has grown so far	Very poor facilities are available so far	No	Yes	Extreme
188	2020-03-22 23:42:31	2020-03-22 23:53:35	anonymous		English (United States)‎	Man	26-35 years	University	Professionals (Teacher, Doctor, Bankers, NGO, Lawyer, Corporate)	Halishahar, Agrabad, Chattogram	A deadly disease, curable and low mortality rate	Natural justice;	Yes	Yes	Yes	May be	May be	Yes	No	Stay at a separate room, and no contact with family members	2 week	When people return from visiting infected countries/areas;	Yes	Yes	Yes	Yes	Yes	Not enough	Yes	No	Moderate possibility of spread ;	Return of immigrants from affected countries ;No proper quarantine ;Lack of advancement in the medical facilities ;	People of Bangladesh believe in God;	Yes	Maybe	Strict prohibition of public gatherings (e.g. campaign, religeous & social events, etc.) for next three months;Identify and quaratine all people returned from infected countries;Develop enough appropriate quarantine facilities across the country;Impose strict movement control of general people for at least few weeks;Mass awareness creation on preventive measures;Encourage working from home;Develo…	Sometimes	No	Yes	No	Some precautionary measures have been taken	Health facilities are available for limited number of people	No	Yes	High
189	2020-03-22 23:49:22	2020-03-22 23:53:54	anonymous		English (United States)‎	Man	26-35 years	University	Student	Majortila, Sylhet Sadar	A deadly disease, curable and low mortality rate	Food habit (e.g. eating or contacting wild animals);Severe destruction of natural environment;	Yes	Yes	Yes	No	Yes	Yes	No	Stay at a separate room, and no contact with family members	1 week	When feel having covid-19 symptoms;When get contact with infected people;When people return from visiting infected countries/areas;	Yes	Yes	Yes	Yes	Yes	No	No	Yes	High possibility of spread;	Lack of awareness among people;High density of population;Return of immigrants from affected countries ;No proper quarantine ;Lack of advancement in the medical facilities ;Lack of enough preventive measures taken by the government;	None of above;	Yes	No	Strict prohibition of public gatherings (e.g. campaign, religeous & social events, etc.) for next three months;Identify and quaratine all people returned from infected countries;Develop enough appropriate quarantine facilities across the country;Complete lockdown of infected areas until further notice;Impose strict movement control of general people for at least few weeks;Mass awareness creation …	No	No	Yes	Yes	Awareness level is on rise	Health facilities are available for limited number of people	Yes	Yes	Moderate
190	2020-03-22 23:29:39	2020-03-22 23:54:49	anonymous		English (United States)‎	Man	45-65 years	University	Government staff	Uttara, Sector No.-8, Dhaka	A deadly disease, curable and low mortality rate	Severe destruction of natural environment;	Yes	Yes	Yes	No	Yes	Yes	No	Stay at a separate room, and no contact with family members	2 week	When feel having covid-19 symptoms;When get contact with infected people;When people return from visiting infected countries/areas;	Yes	Yes	Yes	Yes	Yes	No	Yes	Yes	High possibility of spread;	Lack of awareness among people;High density of population;Return of immigrants from affected countries ;No proper quarantine ;Lack of advancement in the medical facilities ;Lack of enough preventive measures taken by the government;	None of above;	Yes	No	Strict prohibition of public gatherings (e.g. campaign, religeous & social events, etc.) for next three months;Identify and quaratine all people returned from infected countries;Develop enough appropriate quarantine facilities across the country;Complete lockdown of infected areas until further notice;Impose strict movement control of general people for at least few weeks;Mass awareness creation …	No	No	Yes	No	Little awareness has grown so far	Very poor facilities are available so far	Yes	Yes	Moderate
191	2020-03-22 23:42:53	2020-03-22 23:54:58	anonymous		English (United States)‎	Woman	18-25 years	University	Student	Bayezid bostam, Chattogram	A deadly disease, curable and low mortality rate	Severe destruction of natural environment;	Yes	May be	Yes	No	Yes	Yes	No	Stay at home with family members	2 week	When feel having covid-19 symptoms;When get contact with infected people;When people return from visiting infected countries/areas;	Yes	Yes	Yes	Yes	Yes	Not enough	Yes	Yes	Very high possiblity of spread;	Lack of awareness among people;High density of population;Return of immigrants from affected countries ;No proper quarantine ;Lack of advancement in the medical facilities ;Lack of enough preventive measures taken by the government;		Yes	No	Strict prohibition of public gatherings (e.g. campaign, religeous & social events, etc.) for next three months;Identify and quaratine all people returned from infected countries;Develop enough appropriate quarantine facilities across the country;Complete lockdown of infected areas until further notice;Develope medical facilities across the country;	No	No	Yes	Yes	No precautionary measures undertaken at all	Very poor facilities are available so far	Maybe	Yes	Moderate
192	2020-03-22 23:40:34	2020-03-22 23:54:58	anonymous		English (United States)‎	Man	18-25 years	University	Student	Sylhet Sadar	A deadly disease with certainty of death	Severe destruction of natural environment;A disease in temparate (cold weather) countries;	Yes	Yes	Yes	No	Yes	Yes	No	Stay at a separate room, and no contact with family members	2 week	When feel having covid-19 symptoms;When people return from visiting infected countries/areas;	Yes	Yes	Yes	Yes	Yes	No	Yes	Yes	High possibility of spread;	Lack of awareness among people;High density of population;No proper quarantine ;Lack of advancement in the medical facilities ;Lack of enough preventive measures taken by the government;	None of above;	Yes	No	Strict prohibition of public gatherings (e.g. campaign, religeous & social events, etc.) for next three months;Identify and quaratine all people returned from infected countries;Develop enough appropriate quarantine facilities across the country;Complete lockdown of infected areas until further notice;Impose strict movement control of general people for at least few weeks;Mass awareness creation …	No	No	Yes	Yes	Little awareness has grown so far	Health facilities are available for limited number of people	Yes	Yes	Moderate
193	2020-03-22 22:37:54	2020-03-22 23:55:01	anonymous		English (United States)‎	Man	36-45 years	University	Professionals (Teacher, Doctor, Bankers, NGO, Lawyer, Corporate)	Chittagong	A deadly disease, curable and low mortality rate	Food habit (e.g. eating or contacting wild animals);	Yes	Yes	Yes	No	Yes	No	No	Stay at home with family members	2 week	When people return from visiting infected countries/areas;	Yes	Yes	Yes	Yes		Not enough	Yes	Yes	Very high possiblity of spread;	Lack of awareness among people;High density of population;Return of immigrants from affected countries ;No proper quarantine ;Lack of advancement in the medical facilities ;Lack of enough preventive measures taken by the government;	Relatively warm and humid weather;	Yes	No	Strict prohibition of public gatherings (e.g. campaign, religeous & social events, etc.) for next three months;Identify and quaratine all people returned from infected countries;Develop enough appropriate quarantine facilities across the country;Complete lockdown of infected areas until further notice;Impose strict movement control of general people for at least few weeks;Mass awareness creation …	Sometimes	No	No	Yes	Some precautionary measures have been taken	Health facilities are available for limited number of people	Yes	May be	Moderate
194	2020-03-22 23:49:43	2020-03-22 23:56:15	anonymous		English (United States)‎	Woman	18-25 years	University	Student	Mirpur,Dhaka	A deadly disease with certainty of death	Severe destruction of natural environment;	Yes	Yes	No	No	Yes	Yes	No	Stay at a separate room, and no contact with family members	2 week	When feel having covid-19 symptoms;	Yes	Yes	Yes	Yes	Yes	No	Yes	Maybe	Very high possiblity of spread;	Lack of awareness among people;High density of population;Return of immigrants from affected countries ;No proper quarantine ;Lack of advancement in the medical facilities ;Lack of enough preventive measures taken by the government;	None of above;	Yes	No	Strict prohibition of public gatherings (e.g. campaign, religeous & social events, etc.) for next three months;Identify and quaratine all people returned from infected countries;Develop enough appropriate quarantine facilities across the country;Complete lockdown of infected areas until further notice;Impose strict movement control of general people for at least few weeks;Mass awareness creation …	No	No	Sometimes	Sometimes	Little awareness has grown so far	Health facilities are available for limited number of people	Maybe	Yes	Extreme
195	2020-03-22 23:45:00	2020-03-22 23:56:17	anonymous		English (United States)‎	Man	18-25 years	University	Student	Golapgonj, Birampur, Dinajpur	A deadly disease with certainty of death	Food habit (e.g. eating or contacting wild animals);Severe destruction of natural environment;	Yes	Yes	No	No	Yes	May be	No	Stay at a separate room, and no contact with family members	2 week	When feel having covid-19 symptoms;When get contact with infected people;When people return from visiting infected countries/areas;	Yes	Yes	Yes	Yes	Yes	Yes	Yes	Maybe	High possibility of spread;Very high possiblity of spread;	Lack of awareness among people;High density of population;Return of immigrants from affected countries ;No proper quarantine ;Lack of advancement in the medical facilities ;Lack of enough preventive measures taken by the government;	None of above;	Yes	Yes	Strict prohibition of public gatherings (e.g. campaign, religeous & social events, etc.) for next three months;Identify and quaratine all people returned from infected countries;Complete lockdown of infected areas until further notice;Impose strict movement control of general people for at least few weeks;Mass awareness creation on preventive measures;Encourage working from home;Encourage digital…	Sometimes	No	Sometimes	Yes	Little awareness has grown so far	Very poor facilities are available so far	Maybe	Yes	Moderate
196	2020-03-22 23:48:48	2020-03-22 23:56:31	anonymous		English (United States)‎	Man	18-25 years	University	Student	Khulna, fulbari gate	A deadly disease, curable and low mortality rate	Natural justice;	Yes	Yes	Yes	No	Yes	No	No	Stay at a separate room, and no contact with family members	2 week	When feel having covid-19 symptoms;When get contact with infected people;When people return from visiting infected countries/areas;	Yes	Yes	Yes	Yes	Yes	No	No	Yes	Very high possiblity of spread;	High density of population;Return of immigrants from affected countries ;No proper quarantine ;Lack of advancement in the medical facilities ;Lack of enough preventive measures taken by the government;	None of above;	Yes	No	Strict prohibition of public gatherings (e.g. campaign, religeous & social events, etc.) for next three months;Identify and quaratine all people returned from infected countries;Develop enough appropriate quarantine facilities across the country;Complete lockdown of infected areas until further notice;Impose strict movement control of general people for at least few weeks;Mass awareness creation …	No	No	Yes	No	Awareness level is on rise	Very poor facilities are available so far	Yes	Yes	High
197	2020-03-22 23:48:03	2020-03-22 23:56:55	anonymous		English (United States)‎	Man	18-25 years	University	Student	Mohammadpur, Dhaka	A deadly disease, curable and low mortality rate	Food habit (e.g. eating or contacting wild animals);Severe destruction of natural environment;A disease in temparate (cold weather) countries;	Yes	Yes	Yes	No	Yes	May be	No	Stay at home with family members	2 week	When feel having covid-19 symptoms;When get contact with infected people;When people return from visiting infected countries/areas;	Yes	Yes	Maybe	Yes	Yes	Not enough	Yes	Yes	High possibility of spread;	Lack of awareness among people;High density of population;No proper quarantine ;Lack of enough preventive measures taken by the government;	None of above;	Yes	No	Identify and quaratine all people returned from infected countries;Develop enough appropriate quarantine facilities across the country;Impose strict movement control of general people for at least few weeks;Mass awareness creation on preventive measures;Encourage working from home;Encourage digital learning for students;Conduct all meetings, seminars and conferences online;	No	Sometimes	Sometimes	Yes	Awareness level is on rise	Health facilities are available for limited number of people	Yes	Yes	Moderate
198	2020-03-22 23:39:48	2020-03-22 23:57:13	anonymous		English (United States)‎	Man	45-65 years	University	Professionals (Teacher, Doctor, Bankers, NGO, Lawyer, Corporate)	Chattagram City Corporetion area	A deadly disease, curable and low mortality rate	Food habit (e.g. eating or contacting wild animals);Severe destruction of natural environment;	Yes	Yes	Yes	May be	Yes	No	No	Stay at a separate room, and no contact with family members	2 week	When get contact with infected people;When people return from visiting infected countries/areas;	Yes	Yes	Maybe	Yes	Yes	No	Yes	Yes	Very high possiblity of spread;	High density of population;Return of immigrants from affected countries ;No proper quarantine ;Lack of enough preventive measures taken by the government;	Relatively warm and humid weather;Immune system of Bangladeshi people is high;People of Bangladesh has experience to face diseaster;	Yes	No	Strict prohibition of public gatherings (e.g. campaign, religeous & social events, etc.) for next three months;Identify and quaratine all people returned from infected countries;Develop enough appropriate quarantine facilities across the country;Complete lockdown of infected areas until further notice;Impose strict movement control of general people for at least few weeks;Mass awareness creation …	No	No	Yes	Sometimes	Some precautionary measures have been taken	Very poor facilities are available so far	Yes	Yes	High
199	2020-03-22 23:46:23	2020-03-22 23:57:21	anonymous		English (United States)‎	Man	18-25 years	University	Student	Kaptan Bazar,Adarsha Sadar,Cumilla.	A curse from the God	Natural justice;	Yes	Yes	May be	May be	Yes	May be	No	Stay at a separate room, and no contact with family members	2 week	When people return from visiting infected countries/areas;	Yes	Yes	Yes	Yes	Yes	Not enough	Yes	Yes	High possibility of spread;	Lack of awareness among people;	None of above;	Maybe	No	Mass awareness creation on preventive measures;	No	No	Yes	No	Little awareness has grown so far	Very poor facilities are available so far	Yes	No	Moderate
200	2020-03-22 23:44:07	2020-03-22 23:57:37	anonymous		English (United States)‎	Man	18-25 years	University	Student	Cha vagan,Chakaria,Cox'sbazar	A curse from the God	Natural justice;	May be	Yes	May be	May be	May be	May be	No	Stay at home and can go outside	2 week	When people return from visiting infected countries/areas;	May be	Yes	Maybe	Maybe	Maybe	No	Yes	Maybe	High possibility of spread;Very high possiblity of spread;	Return of immigrants from affected countries ;No proper quarantine ;Lack of advancement in the medical facilities ;Lack of enough preventive measures taken by the government;	People of Bangladesh believe in God;	Maybe	No	Strict prohibition of public gatherings (e.g. campaign, religeous & social events, etc.) for next three months;Identify and quaratine all people returned from infected countries;Develop enough appropriate quarantine facilities across the country;Complete lockdown of infected areas until further notice;Impose strict movement control of general people for at least few weeks;Mass awareness creation …	Sometimes	Sometimes	Yes	Yes	Little awareness has grown so far	Very poor facilities are available so far	Maybe	Yes	High
201	2020-03-22 23:35:23	2020-03-22 23:57:44	anonymous		English (United States)‎	Man	45-65 years	University	Professionals (Teacher, Doctor, Bankers, NGO, Lawyer, Corporate)	District: Al Kabir Tower, Flat # 501, Al Amin Road, Bahaddarhat, Chattogram,	A deadly disease, curable and low mortality rate	Food habit (e.g. eating or contacting wild animals);Severe destruction of natural environment;	Yes	Yes	Yes	No	Yes	No	No	Stay at a separate room, and no contact with family members	2 week	When feel having covid-19 symptoms;When get contact with infected people;	Yes	Yes	Yes	Yes	Yes	No	Yes	Yes	Very high possiblity of spread;	High density of population;Return of immigrants from affected countries ;No proper quarantine ;Lack of advancement in the medical facilities ;Lack of enough preventive measures taken by the government;	Immune system of Bangladeshi people is high;People of Bangladesh has experience to face diseaster;	Yes	No	Strict prohibition of public gatherings (e.g. campaign, religeous & social events, etc.) for next three months;Identify and quaratine all people returned from infected countries;Develop enough appropriate quarantine facilities across the country;Complete lockdown of infected areas until further notice;Impose strict movement control of general people for at least few weeks;Mass awareness creation …	Sometimes	No	Yes	Yes	Some precautionary measures have been taken	Very poor facilities are available so far	Yes	Yes	High
202	2020-03-22 23:49:17	2020-03-22 23:58:40	anonymous		English (United States)‎	Woman	18-25 years	University	Student	Monessor roa, Zigatol, Dhanmond, Dhaka .	A deadly disease with certainty of death	Food habit (e.g. eating or contacting wild animals);Severe destruction of natural environment;Natural justice;	Yes	May be	May be	No	Yes	No	No	Stay at a separate room, and no contact with family members	2 week	When feel having covid-19 symptoms;When get contact with infected people;When people return from visiting infected countries/areas;	Yes	Not possible due to work	Maybe	Yes	Yes	Not enough	No	Maybe	High possibility of spread;Very high possiblity of spread;	Lack of awareness among people;High density of population;Return of immigrants from affected countries ;No proper quarantine ;Lack of enough preventive measures taken by the government;	Relatively warm and humid weather;People of Bangladesh believe in God;People of Bangladesh has experience to face diseaster;	No	Maybe	Strict prohibition of public gatherings (e.g. campaign, religeous & social events, etc.) for next three months;Complete lockdown of infected areas until further notice;Develope medical facilities across the country;	No	No	Yes	Yes	Some precautionary measures have been taken	Health facilities are available for limited number of people	Yes	Yes	Moderate
203	2020-03-22 23:49:58	2020-03-22 23:59:08	anonymous		English (United States)‎	Man	18-25 years	University	Professionals (Teacher, Doctor, Bankers, NGO, Lawyer, Corporate)	371/A, Dewanbazar, DC Road, Chittagong, Bangladesh	A deadly disease with certainty of death	Food habit (e.g. eating or contacting wild animals);	Yes	Yes	No	May be	Yes	Yes	No	Stay at home and can go outside	2 week	When feel having covid-19 symptoms;When get contact with infected people;When people return from visiting infected countries/areas;	Yes	Yes	Yes	Yes	Yes	Not enough	Yes	Yes	Moderate possibility of spread ;High possibility of spread;	Lack of awareness among people;Return of immigrants from affected countries ;No proper quarantine ;Lack of advancement in the medical facilities ;Lack of enough preventive measures taken by the government;	None of above;	Maybe	No	Strict prohibition of public gatherings (e.g. campaign, religeous & social events, etc.) for next three months;Identify and quaratine all people returned from infected countries;Develop enough appropriate quarantine facilities across the country;Complete lockdown of infected areas until further notice;Impose strict movement control of general people for at least few weeks;Mass awareness creation …	No	No	Yes	Yes	Some precautionary measures have been taken	Very poor facilities are available so far	Yes	Yes	Moderate
204	2020-03-22 23:48:41	2020-03-22 23:59:55	anonymous		English (United States)‎	Woman	26-35 years	University	Home makers (House wife)	North Badda, Dhaka	A deadly disease with certainty of death	Food habit (e.g. eating or contacting wild animals);	Yes	No	Yes	Yes	Yes	May be	No	Stay at a separate room, and no contact with family members	2 week	When get contact with infected people;When people return from visiting infected countries/areas;	Yes	Yes	Yes	Yes	Yes	Not enough	No	Yes	Very high possiblity of spread;	Lack of awareness among people;High density of population;Return of immigrants from affected countries ;No proper quarantine ;Lack of advancement in the medical facilities ;Lack of enough preventive measures taken by the government;	None of above;	Yes	No	Identify and quaratine all people returned from infected countries;Complete lockdown of infected areas until further notice;Mass awareness creation on preventive measures;Develope medical facilities across the country;	No	No	Yes	Yes	Some precautionary measures have been taken	Very poor facilities are available so far	Maybe	Yes	High
205	2020-03-22 23:51:36	2020-03-23 00:00:04	anonymous		English (United States)‎	Man	18-25 years	University	Student	Shantibag,Dhaka	A deadly disease with certainty of death	None of above;	Yes	May be	No	No	Yes	Yes	No	Stay at a separate room, and no contact with family members	2 week	When get contact with infected people;When people return from visiting infected countries/areas;	Yes	Yes	Yes	Yes	Yes	No	Yes	Yes	Very high possiblity of spread;	Lack of awareness among people;Return of immigrants from affected countries ;Lack of enough preventive measures taken by the government;	None of above;	Yes	No	Strict prohibition of public gatherings (e.g. campaign, religeous & social events, etc.) for next three months;Identify and quaratine all people returned from infected countries;Complete lockdown of infected areas until further notice;Mass awareness creation on preventive measures;	Sometimes	No	Yes	No	People around me are highly aware and careful	Health facilities are available for limited number of people	Yes	Yes	Moderate
206	2020-03-22 23:51:42	2020-03-23 00:00:26	anonymous		English (United States)‎	Man	18-25 years	Secondary	Student	Gazipur, Tongi, Auchpara	A deadly disease, curable and low mortality rate	None of above;	Yes	Yes	Yes	May be	May be	No	No	Stay at a separate room, and no contact with family members	2 week	When feel having covid-19 symptoms;When get contact with infected people;When people return from visiting infected countries/areas;	Yes	Yes	Yes	Yes	Yes	Not enough	Yes	Yes	Very high possiblity of spread;	Lack of awareness among people;High density of population;Return of immigrants from affected countries ;No proper quarantine ;Lack of advancement in the medical facilities ;Lack of enough preventive measures taken by the government;	None of above;	No	No	Strict prohibition of public gatherings (e.g. campaign, religeous & social events, etc.) for next three months;Identify and quaratine all people returned from infected countries;Develop enough appropriate quarantine facilities across the country;Impose strict movement control of general people for at least few weeks;Mass awareness creation on preventive measures;Encourage working from home;Encour…	Sometimes	No	Yes	Sometimes	Little awareness has grown so far	Very poor facilities are available so far	Yes	Yes	High
207	2020-03-22 23:41:02	2020-03-23 00:00:29	anonymous		English (United States)‎	Woman	26-35 years	University	Home makers (House wife)	District- Feni Upazila-Chhagalnaiya Village-West Chhgalnaiya,Bi Bariya Majumdar Bari	A curse from the God	Food habit (e.g. eating or contacting wild animals);	May be	May be	May be	No	Yes	Yes	No	Stay at a separate room, and no contact with family members	2 week	When feel having covid-19 symptoms;When get contact with infected people;When people return from visiting infected countries/areas;	Yes	Yes	Yes	Yes	Yes	Not enough	Maybe	Yes	Very high possiblity of spread;	Lack of awareness among people;High density of population;Return of immigrants from affected countries ;No proper quarantine ;Lack of advancement in the medical facilities ;Lack of enough preventive measures taken by the government;	None of above;	Yes	No	Strict prohibition of public gatherings (e.g. campaign, religeous & social events, etc.) for next three months;Identify and quaratine all people returned from infected countries;Develop enough appropriate quarantine facilities across the country;Complete lockdown of infected areas until further notice;Impose strict movement control of general people for at least few weeks;Mass awareness creation …	No	No	No	Yes	Little awareness has grown so far	Health facilities are available for limited number of people	Yes	Yes	Extreme
208	2020-03-22 23:44:13	2020-03-23 00:01:05	anonymous		English (United States)‎	Woman	18-25 years	University	Student	District -Chandpur, upozila-kachua, village -Sreerampur	A deadly disease, curable and low mortality rate	Food habit (e.g. eating or contacting wild animals);	Yes	Yes	Yes	No	Yes	Yes	No	Stay at a separate room, and no contact with family members	2 week	When feel having covid-19 symptoms;When get contact with infected people;When people return from visiting infected countries/areas;	Yes	Yes	Yes	Yes	Yes	No	Yes	Yes	Very high possiblity of spread;	Lack of awareness among people;High density of population;Return of immigrants from affected countries ;No proper quarantine ;Lack of advancement in the medical facilities ;Lack of enough preventive measures taken by the government;	None of above;	Yes	No	Identify and quaratine all people returned from infected countries;Develop enough appropriate quarantine facilities across the country;Complete lockdown of infected areas until further notice;Impose strict movement control of general people for at least few weeks;Mass awareness creation on preventive measures;Encourage working from home;Encourage digital learning for students;Conduct all meetings…	No	No	Yes	No	Little awareness has grown so far	Very poor facilities are available so far	Yes	May be	High
209	2020-03-22 23:53:36	2020-03-23 00:02:07	anonymous		English (United States)‎	Man	36-45 years	University	Professionals (Teacher, Doctor, Bankers, NGO, Lawyer, Corporate)	Ponitula, Sylhet Sadar Sylhet	A deadly disease with certainty of death	Food habit (e.g. eating or contacting wild animals);	Yes	Yes	Yes	No	Yes	May be	No	Stay at a separate room, and no contact with family members	2 week	When feel having covid-19 symptoms;When get contact with infected people;When people return from visiting infected countries/areas;	Yes	Yes	Yes	Yes	Yes	No	Yes	Yes	High possibility of spread;	Lack of awareness among people;High density of population;Return of immigrants from affected countries ;No proper quarantine ;Lack of advancement in the medical facilities ;Lack of enough preventive measures taken by the government;	None of above;	Yes	No	Strict prohibition of public gatherings (e.g. campaign, religeous & social events, etc.) for next three months;Identify and quaratine all people returned from infected countries;Develop enough appropriate quarantine facilities across the country;Complete lockdown of infected areas until further notice;Impose strict movement control of general people for at least few weeks;Mass awareness creation …	No	No	Sometimes	No	Awareness level is on rise	Very poor facilities are available so far	Yes	Yes	Extreme
210	2020-03-22 23:53:33	2020-03-23 00:02:59	anonymous		English (United States)‎	Man	18-25 years	Secondary	Student	Sitakunda, Chattogram.	A deadly disease, curable and low mortality rate	Food habit (e.g. eating or contacting wild animals);	Yes	Yes	Yes	No	Yes	Yes	No	Stay at a separate room, and no contact with family members	2 week	When feel having covid-19 symptoms;When get contact with infected people;When people return from visiting infected countries/areas;	Yes	Yes	Maybe	Yes	Yes	Not enough	Yes	Maybe	Moderate possibility of spread ;	Lack of awareness among people;High density of population;Return of immigrants from affected countries ;No proper quarantine ;Lack of advancement in the medical facilities ;Lack of enough preventive measures taken by the government;	Relatively warm and humid weather;	Yes	No	Strict prohibition of public gatherings (e.g. campaign, religeous & social events, etc.) for next three months;Identify and quaratine all people returned from infected countries;Develop enough appropriate quarantine facilities across the country;Complete lockdown of infected areas until further notice;Impose strict movement control of general people for at least few weeks;Mass awareness creation …	Sometimes	No	Yes	Yes	Little awareness has grown so far	Health facilities are available for limited number of people	No	Yes	High
211	2020-03-22 23:47:34	2020-03-23 00:03:20	anonymous		English (United States)‎	Woman	18-25 years	University	Student	Road:1,Block :B,South Khulshi,Chittagong	A deadly disease, curable and low mortality rate	Food habit (e.g. eating or contacting wild animals);Severe destruction of natural environment;Natural justice;	Yes	Yes	Yes	No	Yes	No	No	Stay at a separate room, and no contact with family members	Do not know	When feel having covid-19 symptoms;When people return from visiting infected countries/areas;	May be	Yes	Maybe	Yes	Yes	Not enough	Yes	Yes	Moderate possibility of spread ;High possibility of spread;	Lack of awareness among people;High density of population;Return of immigrants from affected countries ;Lack of advancement in the medical facilities ;	Relatively warm and humid weather;	Yes	No	Strict prohibition of public gatherings (e.g. campaign, religeous & social events, etc.) for next three months;Identify and quaratine all people returned from infected countries;Develop enough appropriate quarantine facilities across the country;Complete lockdown of infected areas until further notice;Impose strict movement control of general people for at least few weeks;Mass awareness creation …	No	No	Yes	No	No precautionary measures undertaken at all	Health facilities are available for limited number of people	Maybe	Yes	Moderate
212	2020-03-22 23:46:13	2020-03-23 00:04:57	anonymous		English (United States)‎	Man	26-35 years	University	Professionals (Teacher, Doctor, Bankers, NGO, Lawyer, Corporate)	baitul izzat, satkania, chattogram	A deadly disease, curable and low mortality rate	Food habit (e.g. eating or contacting wild animals);Severe destruction of natural environment;	Yes	Yes	Yes	No	Yes	No	No	Stay at a separate room, and no contact with family members	2 week	When feel having covid-19 symptoms;When get contact with infected people;When people return from visiting infected countries/areas;	Yes	Yes	Yes	Yes	Yes	No	Yes	Yes	Very high possiblity of spread;	Lack of awareness among people;High density of population;Return of immigrants from affected countries ;No proper quarantine ;Lack of advancement in the medical facilities ;Lack of enough preventive measures taken by the government;	None of above;	Yes	No	Strict prohibition of public gatherings (e.g. campaign, religeous & social events, etc.) for next three months;Identify and quaratine all people returned from infected countries;Develop enough appropriate quarantine facilities across the country;Complete lockdown of infected areas until further notice;Impose strict movement control of general people for at least few weeks;Mass awareness creation …	No	No	Yes	Yes	Little awareness has grown so far	Very poor facilities are available so far	Yes	Yes	Little
213	2020-03-22 23:49:01	2020-03-23 00:05:02	anonymous		English (United States)‎	Man	18-25 years	University	Student	Noakhal, sadar, maijdee, guptanka	A deadly disease, curable and low mortality rate	None of above;	Yes	May be	No	No	Yes	No	No	Stay at a separate room, and no contact with family members	2 week	When feel having covid-19 symptoms;When get contact with infected people;When people return from visiting infected countries/areas;	Yes	Yes	Yes	Yes	Yes	Not enough	Yes	Yes	Very high possiblity of spread;	Lack of awareness among people;High density of population;Return of immigrants from affected countries ;No proper quarantine ;Lack of advancement in the medical facilities ;Lack of enough preventive measures taken by the government;	None of above;	Yes	No	Strict prohibition of public gatherings (e.g. campaign, religeous & social events, etc.) for next three months;Identify and quaratine all people returned from infected countries;Develop enough appropriate quarantine facilities across the country;Complete lockdown of infected areas until further notice;Impose strict movement control of general people for at least few weeks;Mass awareness creation …	No	No	Yes	Yes	Little awareness has grown so far	Very poor facilities are available so far	No	Yes	High
214	2020-03-22 23:57:25	2020-03-23 00:05:07	anonymous		English (United States)‎	Woman	18-25 years	University	Student	Chittagong	A deadly disease with certainty of death	None of above;	Yes	May be	Yes	No	Yes	Yes	No	Stay at a separate room, and no contact with family members	2 week	When feel having covid-19 symptoms;When get contact with infected people;	Yes	Yes	Yes	Yes	Maybe	No	Yes	Yes	High possibility of spread;Very high possiblity of spread;	Lack of awareness among people;High density of population;Return of immigrants from affected countries ;No proper quarantine ;Lack of advancement in the medical facilities ;Lack of enough preventive measures taken by the government;	None of above;	Yes	No	Strict prohibition of public gatherings (e.g. campaign, religeous & social events, etc.) for next three months;Identify and quaratine all people returned from infected countries;Develop enough appropriate quarantine facilities across the country;Complete lockdown of infected areas until further notice;Impose strict movement control of general people for at least few weeks;Conduct all meetings, se…	No	No	Yes	Sometimes	Some precautionary measures have been taken	Very poor facilities are available so far	Maybe	Yes	Extreme
215	2020-03-22 23:57:48	2020-03-23 00:05:13	anonymous		English (United States)‎	Woman	26-35 years	University	Professionals (Teacher, Doctor, Bankers, NGO, Lawyer, Corporate)	Khulshi, Chittagong	A deadly disease, curable and low mortality rate	Food habit (e.g. eating or contacting wild animals);Severe destruction of natural environment;	Yes	Yes	Yes	No	Yes	Yes	No	Stay at a separate room, and no contact with family members	2 week	When feel having covid-19 symptoms;When get contact with infected people;When people return from visiting infected countries/areas;	Yes	Yes	Yes	Yes	Yes	Not enough	Yes	Maybe	High possibility of spread;	Lack of awareness among people;High density of population;Return of immigrants from affected countries ;No proper quarantine ;Lack of enough preventive measures taken by the government;	Relatively warm and humid weather;	Yes	No	Strict prohibition of public gatherings (e.g. campaign, religeous & social events, etc.) for next three months;Identify and quaratine all people returned from infected countries;Complete lockdown of infected areas until further notice;Impose strict movement control of general people for at least few weeks;Mass awareness creation on preventive measures;Encourage digital learning for students;Devel…	No	No	Yes	No	Some precautionary measures have been taken	Gradual advancement in health care is noticeable to deal with covid-19	Yes	Yes	Moderate
216	2020-03-22 23:55:06	2020-03-23 00:05:34	anonymous		English (United States)‎	Woman	18-25 years	Secondary	Student	Chittagong	A deadly disease with certainty of death	Severe destruction of natural environment;	Yes	Yes	No	No	Yes	Yes	No	Stay at a separate room, and no contact with family members	2 week	When feel having covid-19 symptoms;When get contact with infected people;When people return from visiting infected countries/areas;	Yes	Yes	Yes	Yes	Yes	No	Yes	Yes	High possibility of spread;	Lack of awareness among people;High density of population;Return of immigrants from affected countries ;Lack of advancement in the medical facilities ;	None of above;	Yes	No	Strict prohibition of public gatherings (e.g. campaign, religeous & social events, etc.) for next three months;Identify and quaratine all people returned from infected countries;Develop enough appropriate quarantine facilities across the country;Complete lockdown of infected areas until further notice;Impose strict movement control of general people for at least few weeks;Mass awareness creation …	No	No	Yes	Yes	Some precautionary measures have been taken	Health facilities are available for limited number of people	Yes	Yes	Moderate
217	2020-03-22 23:57:15	2020-03-23 00:05:43	anonymous		English (United States)‎	Woman	18-25 years	University	Student	Chatteshwary Kali Mondir, Wasa, Chittagong	A deadly disease with certainty of death	Severe destruction of natural environment;	Yes	Yes	No	No	Yes	Yes	No	Stay at home with family members	2 week	When feel having covid-19 symptoms;When people return from visiting infected countries/areas;	Yes	Yes	Yes	Yes	Yes	No	Yes	Yes	Very high possiblity of spread;	Lack of awareness among people;High density of population;Return of immigrants from affected countries ;No proper quarantine ;Lack of advancement in the medical facilities ;Lack of enough preventive measures taken by the government;	None of above;	Yes	No	Strict prohibition of public gatherings (e.g. campaign, religeous & social events, etc.) for next three months;Identify and quaratine all people returned from infected countries;Develop enough appropriate quarantine facilities across the country;Complete lockdown of infected areas until further notice;Impose strict movement control of general people for at least few weeks;Mass awareness creation …	Sometimes	No	Yes	Yes	No precautionary measures undertaken at all	Very poor facilities are available so far	Yes	Yes	High
218	2020-03-22 23:54:09	2020-03-23 00:07:28	anonymous		English (United States)‎	Man	18-25 years	University	Student	Dhaka	A deadly disease with certainty of death	Food habit (e.g. eating or contacting wild animals);	Yes	May be	Yes	No	Yes	May be	No	Stay at home with family members	2 week	When get contact with infected people;When people return from visiting infected countries/areas;	May be	Yes	No	Yes	Yes	Not enough	Yes	Maybe	High possibility of spread;	High density of population;Return of immigrants from affected countries ;No proper quarantine ;	Relatively warm and humid weather;	Maybe	Maybe	Develop enough appropriate quarantine facilities across the country;Impose strict movement control of general people for at least few weeks;	No	Sometimes	Yes	Sometimes	Awareness level is on rise	Very poor facilities are available so far	Yes	Yes	Moderate
219	2020-03-23 00:00:44	2020-03-23 00:08:03	anonymous		English (United States)‎	Man	18-25 years	University	Student	Sarail, Brahmanbaria	A deadly disease with certainty of death	Food habit (e.g. eating or contacting wild animals);A disease in temparate (cold weather) countries;	May be	May be	Yes	No	No	May be	May be	Stay at home with family members	Do not know	Don’t know;	May be	Not possible due to work	Maybe	Maybe	Maybe	Not enough	Maybe	Maybe	No possibility of spread ;	Lack of awareness among people;	None of above;	Maybe	Maybe	Develop enough appropriate quarantine facilities across the country;	Sometimes	Sometimes	Sometimes	Sometimes	People around me are highly aware and careful		Maybe	May be	Moderate
220	2020-03-22 23:58:12	2020-03-23 00:08:09	anonymous		English (United States)‎	Man	26-35 years	University	Professionals (Teacher, Doctor, Bankers, NGO, Lawyer, Corporate)	Dhaka,Bangladesh.	A curse from the God	Natural justice;	May be	Yes	No	May be	Yes	No	No	Stay at a separate room, and no contact with family members	2 week	Don’t know;	Yes	Not possible due to work	No	Yes	Yes	No	Yes	Maybe	High possibility of spread;Very high possiblity of spread;	Lack of awareness among people;Lack of enough preventive measures taken by the government;	None of above;	Yes	No	Develop enough appropriate quarantine facilities across the country;Impose strict movement control of general people for at least few weeks;Mass awareness creation on preventive measures;Develope medical facilities across the country;	Sometimes	No	Yes	Sometimes	Little awareness has grown so far	Very poor facilities are available so far	Yes	Yes	Moderate
221	2020-03-22 23:54:48	2020-03-23 00:08:32	anonymous		English (United States)‎	Woman	26-35 years	University	Professionals (Teacher, Doctor, Bankers, NGO, Lawyer, Corporate)	Sylhet city	A deadly disease, curable and low mortality rate	Food habit (e.g. eating or contacting wild animals);Severe destruction of natural environment;	Yes	Yes	No	No	Yes	May be	No	Stay at a separate room, and no contact with family members	2 week	When feel having covid-19 symptoms;When get contact with infected people;When people return from visiting infected countries/areas;	Yes	Yes	Yes	Yes	Yes	No	Yes	Yes	Very high possiblity of spread;	Lack of awareness among people;Return of immigrants from affected countries ;No proper quarantine ;Lack of enough preventive measures taken by the government;	None of above;	Yes	No	Strict prohibition of public gatherings (e.g. campaign, religeous & social events, etc.) for next three months;Identify and quaratine all people returned from infected countries;Develop enough appropriate quarantine facilities across the country;Complete lockdown of infected areas until further notice;Impose strict movement control of general people for at least few weeks;Develope medical facilit…	No	No	Yes	Sometimes	Little awareness has grown so far	Very poor facilities are available so far	Maybe	Yes	Extreme
222	2020-03-23 00:01:06	2020-03-23 00:09:22	anonymous		English (United States)‎	Man	18-25 years	University	Student	Khilkhe, Uttar, Dhaka	A deadly disease, curable and low mortality rate	Food habit (e.g. eating or contacting wild animals);	Yes	Yes	Yes	May be	Yes	No	No	Stay at home with family members	2 week	When feel having covid-19 symptoms;When get contact with infected people;When people return from visiting infected countries/areas;	Yes	Yes	Yes	Yes	Yes	No	Yes	Yes	Very high possiblity of spread;	Lack of awareness among people;Return of immigrants from affected countries ;No proper quarantine ;Lack of advancement in the medical facilities ;Lack of enough preventive measures taken by the government;		Yes	No	Strict prohibition of public gatherings (e.g. campaign, religeous & social events, etc.) for next three months;Identify and quaratine all people returned from infected countries;Develop enough appropriate quarantine facilities across the country;Impose strict movement control of general people for at least few weeks;Mass awareness creation on preventive measures;Encourage working from home;Conduc…	No	No	No	Yes	Little awareness has grown so far	Very poor facilities are available so far	No	Yes	High
223	2020-03-23 00:03:28	2020-03-23 00:09:27	anonymous		English (United States)‎	Woman	18-25 years	University	Student	Dhaka	A deadly disease, curable and low mortality rate	Food habit (e.g. eating or contacting wild animals);Severe destruction of natural environment;	Yes	May be	No	No	Yes	May be	No	Stay at home with family members	2 week	When feel having covid-19 symptoms;	Yes	Yes	Yes	Yes	Yes	Not enough	Yes	Maybe	High possibility of spread;	Lack of awareness among people;High density of population;Return of immigrants from affected countries ;Lack of enough preventive measures taken by the government;	None of above;	Maybe	Maybe	Strict prohibition of public gatherings (e.g. campaign, religeous & social events, etc.) for next three months;Identify and quaratine all people returned from infected countries;Develop enough appropriate quarantine facilities across the country;Complete lockdown of infected areas until further notice;Mass awareness creation on preventive measures;	No	No	Yes		Awareness level is on rise	Health facilities are available for limited number of people	Maybe	Yes	Moderate
224	2020-03-23 00:03:57	2020-03-23 00:09:54	anonymous		English (United States)‎	Woman	18-25 years	University	Student	Road:1,Block :B,South Khulshi,Chittagong	A deadly disease, curable and low mortality rate	Food habit (e.g. eating or contacting wild animals);Severe destruction of natural environment;Natural justice;	Yes	Yes	May be	No	Yes	Yes	No	Stay at a separate room, and no contact with family members	Do not know	When feel having covid-19 symptoms;When get contact with infected people;	Yes	Yes	Yes	Yes	Maybe	Not enough	Yes	Yes	High possibility of spread;	Lack of awareness among people;High density of population;Return of immigrants from affected countries ;No proper quarantine ;	Relatively warm and humid weather;	Yes	No	Strict prohibition of public gatherings (e.g. campaign, religeous & social events, etc.) for next three months;Identify and quaratine all people returned from infected countries;Develop enough appropriate quarantine facilities across the country;Complete lockdown of infected areas until further notice;Impose strict movement control of general people for at least few weeks;Mass awareness creation …	No	No	Yes	No	No precautionary measures undertaken at all	Health facilities are available for limited number of people	Maybe	Yes	Moderate
225	2020-03-23 00:01:36	2020-03-23 00:10:03	anonymous		English (United States)‎	Man	26-35 years	University	Professionals (Teacher, Doctor, Bankers, NGO, Lawyer, Corporate)	North of judge court,islam pur,cumilla-3500 Dis:cumilla. Upazila :Sadar cumilla	A deadly disease with certainty of death	Food habit (e.g. eating or contacting wild animals);	Yes	Yes	Yes	No	Yes	May be	No	Stay at home with family members	2 week	When people return from visiting infected countries/areas;	Yes	Yes	Yes	Yes	Yes	Not enough	Maybe	Yes	High possibility of spread;	Lack of awareness among people;	None of above;	Yes	Maybe	Strict prohibition of public gatherings (e.g. campaign, religeous & social events, etc.) for next three months;	No	No	Sometimes	No	Little awareness has grown so far	Health facilities are available for limited number of people	Yes	Yes	High
226	2020-03-23 00:01:18	2020-03-23 00:10:16	anonymous		English (United States)‎	Woman	18-25 years	University	Student	Ashuganj fertilizer chemical company limited houjing coloney,ashuganj,Brahmanbaria	A deadly disease with certainty of death	Food habit (e.g. eating or contacting wild animals);	Yes	Yes	Yes	Yes	Yes	No	No	Stay at a separate room, and no contact with family members	2 week	When people return from visiting infected countries/areas;	Yes	Yes	Yes	Yes	Yes	Not enough	Yes	Yes	Very high possiblity of spread;	Lack of awareness among people;High density of population;Return of immigrants from affected countries ;No proper quarantine ;Lack of enough preventive measures taken by the government;	Relatively warm and humid weather;Immune system of Bangladeshi people is high;	Yes	No	Strict prohibition of public gatherings (e.g. campaign, religeous & social events, etc.) for next three months;Identify and quaratine all people returned from infected countries;Develop enough appropriate quarantine facilities across the country;Complete lockdown of infected areas until further notice;Impose strict movement control of general people for at least few weeks;Mass awareness creation …	No	No	Yes	Yes	Little awareness has grown so far	Very poor facilities are available so far	Yes	Yes	High
227	2020-03-22 23:59:01	2020-03-23 00:10:45	anonymous		English (United States)‎	Woman	18-25 years	University	Student	nasirabad,chittagong	A deadly disease, curable and low mortality rate	None of above;	Yes	Yes	No	No	Yes	Yes	No	Stay at a separate room, and no contact with family members	2 week	When feel having covid-19 symptoms;When get contact with infected people;When people return from visiting infected countries/areas;	Yes	Yes	Yes	Yes	Yes	No	Yes	Yes	High possibility of spread;Very high possiblity of spread;	Lack of awareness among people;High density of population;Return of immigrants from affected countries ;No proper quarantine ;Lack of advancement in the medical facilities ;Lack of enough preventive measures taken by the government;	People of Bangladesh believe in God;None of above;	No	No	Strict prohibition of public gatherings (e.g. campaign, religeous & social events, etc.) for next three months;Develop enough appropriate quarantine facilities across the country;Complete lockdown of infected areas until further notice;Mass awareness creation on preventive measures;Encourage working from home;Encourage digital learning for students;Conduct all meetings, seminars and conferences o…	No	No	Yes	No	No precautionary measures undertaken at all	Very poor facilities are available so far	No	Yes	High
228	2020-03-22 22:58:12	2020-03-23 00:10:58	anonymous		English (United States)‎	Woman	18-25 years	University	Professionals (Teacher, Doctor, Bankers, NGO, Lawyer, Corporate)	Mirpur DOHS, Dhaka	A deadly disease, curable and low mortality rate	Food habit (e.g. eating or contacting wild animals);	Yes	Yes	No	No	Yes	No	No	Stay at home with family members	1 week	When get contact with infected people;	Yes	Yes	Yes	Yes	Yes	No	Yes	Yes	Very high possiblity of spread;	Lack of awareness among people;High density of population;Return of immigrants from affected countries ;No proper quarantine ;Lack of advancement in the medical facilities ;Lack of enough preventive measures taken by the government;	None of above;	Yes	No	Strict prohibition of public gatherings (e.g. campaign, religeous & social events, etc.) for next three months;Identify and quaratine all people returned from infected countries;Develop enough appropriate quarantine facilities across the country;Complete lockdown of infected areas until further notice;Impose strict movement control of general people for at least few weeks;Mass awareness creation …	No	No	Yes	Yes	Some precautionary measures have been taken	Very poor facilities are available so far	Yes	Yes	Moderate
229	2020-03-22 23:53:34	2020-03-23 00:11:17	anonymous		English (United States)‎	Woman	18-25 years	University	Student	Mirpur11,Dhaka ,Bangladesh	A deadly disease, curable and low mortality rate	Severe destruction of natural environment;A disease in temparate (cold weather) countries;	Yes	Yes	Yes	No	Yes	May be	No	Stay at a separate room, and no contact with family members	2 week	When feel having covid-19 symptoms;When get contact with infected people;When people return from visiting infected countries/areas;	May be	Yes	No	Yes	Yes	No	Yes	Yes	Moderate possibility of spread ;High possibility of spread;	Lack of awareness among people;High density of population;Return of immigrants from affected countries ;Lack of advancement in the medical facilities ;Lack of enough preventive measures taken by the government;	Relatively warm and humid weather;	Yes	No	Strict prohibition of public gatherings (e.g. campaign, religeous & social events, etc.) for next three months;Identify and quaratine all people returned from infected countries;Develop enough appropriate quarantine facilities across the country;Complete lockdown of infected areas until further notice;Impose strict movement control of general people for at least few weeks;Mass awareness creation …	No	No	Yes	No	Little awareness has grown so far	Very poor facilities are available so far	Yes	Yes	High
230	2020-03-22 23:54:35	2020-03-23 00:11:21	anonymous		English (United States)‎	Man	26-35 years	University	Professionals (Teacher, Doctor, Bankers, NGO, Lawyer, Corporate)	Mirpur-6, Dhaka	A deadly disease, curable and low mortality rate	Food habit (e.g. eating or contacting wild animals);Severe destruction of natural environment;	Yes	May be	May be	No	Yes	May be	No	Stay at a separate room, and no contact with family members	2 week	When feel having covid-19 symptoms;When get contact with infected people;When people return from visiting infected countries/areas;	Yes	Yes	Yes	Yes	Yes	No	Yes	Maybe	High possibility of spread;Very high possiblity of spread;	Lack of awareness among people;High density of population;Return of immigrants from affected countries ;No proper quarantine ;Lack of advancement in the medical facilities ;Lack of enough preventive measures taken by the government;	None of above;	Yes	No	Strict prohibition of public gatherings (e.g. campaign, religeous & social events, etc.) for next three months;Identify and quaratine all people returned from infected countries;Develop enough appropriate quarantine facilities across the country;Complete lockdown of infected areas until further notice;Impose strict movement control of general people for at least few weeks;Mass awareness creation …	Sometimes	No	Yes	Sometimes	Little awareness has grown so far	Very poor facilities are available so far	Maybe	Yes	High
231	2020-03-23 00:00:56	2020-03-23 00:11:49	anonymous		English (United States)‎	Woman	18-25 years	University	Student	Dhaka	A deadly disease with certainty of death	None of above;	Yes	Yes	May be	May be	Yes	No	No	Stay at a separate room, and no contact with family members	2 week	When feel having covid-19 symptoms;When get contact with infected people;When people return from visiting infected countries/areas;	May be	Yes	No	Yes	Yes	No	No	Yes	High possibility of spread;Very high possiblity of spread;	Lack of awareness among people;High density of population;Return of immigrants from affected countries ;No proper quarantine ;Lack of advancement in the medical facilities ;Lack of enough preventive measures taken by the government;	None of above;	Yes	No	Strict prohibition of public gatherings (e.g. campaign, religeous & social events, etc.) for next three months;Identify and quaratine all people returned from infected countries;Develop enough appropriate quarantine facilities across the country;Complete lockdown of infected areas until further notice;Impose strict movement control of general people for at least few weeks;Mass awareness creation …	No	No	Yes	Yes	No precautionary measures undertaken at all	Very poor facilities are available so far	Maybe	May be	Moderate
232	2020-03-22 23:55:57	2020-03-23 00:12:50	anonymous		English (United States)‎	Man	26-35 years	University	Professionals (Teacher, Doctor, Bankers, NGO, Lawyer, Corporate)	Cox's Bazar, Moheshkhali, Matarbari, Notun Bazar	A deadly disease, curable and low mortality rate	Severe destruction of natural environment;	Yes	May be	No	No	Yes	Yes	No	Stay at a separate room, and no contact with family members	2 week	When feel having covid-19 symptoms;When get contact with infected people;When people return from visiting infected countries/areas;	May be	Not possible due to work	Maybe	Yes	Maybe	No	Yes	Maybe	Least possibility of spread;Moderate possibility of spread ;	Lack of awareness among people;High density of population;Return of immigrants from affected countries ;No proper quarantine ;Lack of advancement in the medical facilities ;Lack of enough preventive measures taken by the government;	Relatively warm and humid weather;Immune system of Bangladeshi people is high;People of Bangladesh believe in God;	Yes	No	Strict prohibition of public gatherings (e.g. campaign, religeous & social events, etc.) for next three months;Identify and quaratine all people returned from infected countries;Develop enough appropriate quarantine facilities across the country;Complete lockdown of infected areas until further notice;Impose strict movement control of general people for at least few weeks;Mass awareness creation …	Sometimes	No	Yes	No	No precautionary measures undertaken at all	Very poor facilities are available so far	Maybe	Yes	Moderate
233	2020-03-23 00:03:31	2020-03-23 00:13:14	anonymous		English (United States)‎	Man	26-35 years	University	Professionals (Teacher, Doctor, Bankers, NGO, Lawyer, Corporate)	Modina Market, Sylhet Sadar, Sylhet	A deadly disease, curable and low mortality rate	Food habit (e.g. eating or contacting wild animals);Severe destruction of natural environment;	Yes	Yes	Yes	No	Yes	Yes	No	Stay at a separate room, and no contact with family members	2 week	When feel having covid-19 symptoms;When get contact with infected people;When people return from visiting infected countries/areas;	Yes	Yes	Yes	Yes	Yes	Not enough	Yes	Yes	Very high possiblity of spread;	Lack of awareness among people;High density of population;Return of immigrants from affected countries ;No proper quarantine ;Lack of advancement in the medical facilities ;Lack of enough preventive measures taken by the government;	None of above;	Yes	No	Strict prohibition of public gatherings (e.g. campaign, religeous & social events, etc.) for next three months;Identify and quaratine all people returned from infected countries;Develop enough appropriate quarantine facilities across the country;Complete lockdown of infected areas until further notice;Impose strict movement control of general people for at least few weeks;Mass awareness creation …	Sometimes	Sometimes	Sometimes	Sometimes	Some precautionary measures have been taken	Very poor facilities are available so far	Yes	Yes	Extreme
234	2020-03-23 00:04:19	2020-03-23 00:13:18	anonymous		English (United States)‎	Woman	18-25 years	University	Student	Upazila	A deadly disease, curable and low mortality rate	Severe destruction of natural environment;	Yes	May be	Yes	No	Yes	May be	No	Stay at a separate room, and no contact with family members	2 week	When get contact with infected people;When people return from visiting infected countries/areas;	No	Yes	Maybe	Yes	Yes	No	Yes	Yes	Very high possiblity of spread;	Lack of enough preventive measures taken by the government;	None of above;	Yes	No	Strict prohibition of public gatherings (e.g. campaign, religeous & social events, etc.) for next three months;Identify and quaratine all people returned from infected countries;Develop enough appropriate quarantine facilities across the country;Complete lockdown of infected areas until further notice;Impose strict movement control of general people for at least few weeks;Mass awareness creation …	No	No	Yes	No	Little awareness has grown so far	Health facilities are available for limited number of people	Yes	Yes	Extreme
235	2020-03-22 23:59:26	2020-03-23 00:13:36	anonymous		English (United States)‎	Man	45-65 years	University	Professionals (Teacher, Doctor, Bankers, NGO, Lawyer, Corporate)	Chittagong City	A deadly disease, curable and low mortality rate	None of above;	Yes	Yes	Yes	No	Yes	May be	No	Stay at a separate room, and no contact with family members	2 week	When feel having covid-19 symptoms;When get contact with infected people;When people return from visiting infected countries/areas;	Yes	Yes	Yes	Yes	Yes	No	Yes	Yes	High possibility of spread;	Lack of awareness among people;High density of population;Return of immigrants from affected countries ;No proper quarantine ;Lack of advancement in the medical facilities ;Lack of enough preventive measures taken by the government;	None of above;	Yes	No	Strict prohibition of public gatherings (e.g. campaign, religeous & social events, etc.) for next three months;Identify and quaratine all people returned from infected countries;Develop enough appropriate quarantine facilities across the country;Complete lockdown of infected areas until further notice;Impose strict movement control of general people for at least few weeks;Mass awareness creation …	No	No	Yes	No	Some precautionary measures have been taken	Health facilities are available for limited number of people	Yes	Yes	High
236	2020-03-22 23:49:03	2020-03-23 00:13:42	anonymous		English (United States)‎	Woman	18-25 years	University	Student	Nilkhet,Dhaka	A deadly disease with certainty of death	None of above;	May be	May be	May be	May be	Yes	Yes	No	Stay at a separate room, and no contact with family members	Do not know	Don’t know;	Yes	Yes	Yes	Yes	Maybe	No	Yes	Yes	High possibility of spread;	Lack of awareness among people;High density of population;No proper quarantine ;Lack of advancement in the medical facilities ;Lack of enough preventive measures taken by the government;	Relatively warm and humid weather;	Yes	No	Strict prohibition of public gatherings (e.g. campaign, religeous & social events, etc.) for next three months;Identify and quaratine all people returned from infected countries;Impose strict movement control of general people for at least few weeks;Develope medical facilities across the country;	No	Sometimes	No	No	Little awareness has grown so far	Very poor facilities are available so far	No	Yes	Moderate
237	2020-03-22 23:56:43	2020-03-23 00:14:12	anonymous		English (United States)‎	Woman	18-25 years	University	Student	A K Khan... district -Chittagong	A deadly disease, curable and low mortality rate	Natural justice;	May be	Yes	May be	No	Yes	May be	No	Stay at a separate room, and no contact with family members	2 week	When people return from visiting infected countries/areas;	May be	Yes	Yes	Yes	Maybe	No	Yes	Maybe	High possibility of spread;	No proper quarantine ;Lack of enough preventive measures taken by the government;	None of above;	Yes	Maybe	Strict prohibition of public gatherings (e.g. campaign, religeous & social events, etc.) for next three months;Identify and quaratine all people returned from infected countries;Complete lockdown of infected areas until further notice;Impose strict movement control of general people for at least few weeks;	No	No	Yes	Yes	Little awareness has grown so far	Very poor facilities are available so far	Yes	Yes	Extreme
238	2020-03-23 00:02:36	2020-03-23 00:14:42	anonymous		English (United States)‎	Woman	36-45 years	University	Professionals (Teacher, Doctor, Bankers, NGO, Lawyer, Corporate)	Chattogram, Bangladesh.	A deadly disease with certainty of death	None of above;	Yes	Yes	No	No	Yes	May be	No	Stay at a separate room, and no contact with family members	2 week	When get contact with infected people;When people return from visiting infected countries/areas;	May be	Yes	Maybe	Yes	Yes	Not enough	No	Yes	High possibility of spread;Very high possiblity of spread;	Return of immigrants from affected countries ;	None of above;	Yes	No		No	Sometimes	Sometimes	Yes		Very poor facilities are available so far	Yes	Yes
239	2020-03-22 23:57:27	2020-03-23 00:14:52	anonymous		English (United States)‎	Woman	18-25 years	University	Student	Dhaka,Pallabi,Dhaka,Mirpur	A deadly disease, curable and low mortality rate	Food habit (e.g. eating or contacting wild animals);A disease in temparate (cold weather) countries;	Yes	Yes	Yes	No	Yes	Yes	No	Stay at home with family members	2 week	When feel having covid-19 symptoms;When get contact with infected people;When people return from visiting infected countries/areas;	Yes	Yes	Yes	Yes	Yes	Not enough	Yes	Yes	Very high possiblity of spread;	Lack of awareness among people;High density of population;Return of immigrants from affected countries ;No proper quarantine ;Lack of advancement in the medical facilities ;Lack of enough preventive measures taken by the government;	None of above;	Yes	No	Strict prohibition of public gatherings (e.g. campaign, religeous & social events, etc.) for next three months;Identify and quaratine all people returned from infected countries;Develop enough appropriate quarantine facilities across the country;Complete lockdown of infected areas until further notice;Impose strict movement control of general people for at least few weeks;Mass awareness creation …	No	No	Yes	Yes	Some precautionary measures have been taken	Very poor facilities are available so far	Yes	Yes	Extreme
240	2020-03-23 00:03:29	2020-03-23 00:15:56	anonymous		English (United States)‎	Man	18-25 years	University	Student	Salna, Gazipur, Dhaka	A deadly disease with certainty of death	Food habit (e.g. eating or contacting wild animals);Severe destruction of natural environment;Natural justice;	Yes	May be	Yes	Yes	Yes	May be	May be	Stay at a separate room, and no contact with family members	2 week	When get contact with infected people;When people return from visiting infected countries/areas;	May be	Yes	No	Yes	Yes	Not enough	Yes	Yes	High possibility of spread;Very high possiblity of spread;	High density of population;Return of immigrants from affected countries ;No proper quarantine ;Lack of advancement in the medical facilities ;Lack of enough preventive measures taken by the government;	None of above;	Yes	No	Strict prohibition of public gatherings (e.g. campaign, religeous & social events, etc.) for next three months;Identify and quaratine all people returned from infected countries;Develop enough appropriate quarantine facilities across the country;Complete lockdown of infected areas until further notice;Impose strict movement control of general people for at least few weeks;Mass awareness creation …	No	No	Yes	Yes	No precautionary measures undertaken at all	Health facilities are available for limited number of people	Maybe	Yes	High
241	2020-03-23 00:06:22	2020-03-23 00:16:57	anonymous		English (United States)‎	Man	18-25 years	University	Student	South Sastapur, Fatullah, Narayanganj Sadar, Narayanganj.	A deadly disease, curable and low mortality rate	Food habit (e.g. eating or contacting wild animals);	Yes	Yes	Yes	May be	Yes	Yes	No	Stay at a separate room, and no contact with family members	2 week	When feel having covid-19 symptoms;When get contact with infected people;When people return from visiting infected countries/areas;	May be	Yes	Maybe	Yes	Yes	No	Yes	Maybe	High possibility of spread;	Lack of awareness among people;High density of population;Return of immigrants from affected countries ;No proper quarantine ;Lack of advancement in the medical facilities ;Lack of enough preventive measures taken by the government;	None of above;	Yes	No	Strict prohibition of public gatherings (e.g. campaign, religeous & social events, etc.) for next three months;Identify and quaratine all people returned from infected countries;Develop enough appropriate quarantine facilities across the country;Complete lockdown of infected areas until further notice;Impose strict movement control of general people for at least few weeks;Mass awareness creation …	Sometimes	No	Yes	Yes	Little awareness has grown so far	Very poor facilities are available so far	Yes	Yes	Moderate
242	2020-03-23 00:10:55	2020-03-23 00:17:22	anonymous		English (United States)‎	Man	18-25 years	University	Professionals (Teacher, Doctor, Bankers, NGO, Lawyer, Corporate)	Maddhya badda, dhaka	A deadly disease, curable and low mortality rate	Food habit (e.g. eating or contacting wild animals);	Yes	Yes	No	No	Yes	No	No	Stay at a separate room, and no contact with family members	2 week	When feel having covid-19 symptoms;When get contact with infected people;When people return from visiting infected countries/areas;	Yes	Yes	Yes	Yes	Yes	No	No	Yes	Moderate possibility of spread ;High possibility of spread;	High density of population;No proper quarantine ;Lack of advancement in the medical facilities ;Lack of enough preventive measures taken by the government;	None of above;	Yes	No	Strict prohibition of public gatherings (e.g. campaign, religeous & social events, etc.) for next three months;Identify and quaratine all people returned from infected countries;Develop enough appropriate quarantine facilities across the country;Impose strict movement control of general people for at least few weeks;Mass awareness creation on preventive measures;Encourage working from home;Encour…	No	No	Yes	Yes	No precautionary measures undertaken at all	Very poor facilities are available so far	Yes	Yes	High
243	2020-03-23 00:09:04	2020-03-23 00:19:37	anonymous		English (United States)‎	Man	18-25 years	University	Student	A, 7/8,Genda, Savar, Dhaka-1340	A curse from the God	Natural justice;	Yes	Yes	Yes	No	Yes	Yes	No	Stay at a separate room, and no contact with family members	2 week	When feel having covid-19 symptoms;	Yes	Yes	Yes	Yes	Yes	No	No	Yes	High possibility of spread;Very high possiblity of spread;	Lack of awareness among people;High density of population;Return of immigrants from affected countries ;No proper quarantine ;Lack of advancement in the medical facilities ;Lack of enough preventive measures taken by the government;	None of above;	Yes	No	Identify and quaratine all people returned from infected countries;Develop enough appropriate quarantine facilities across the country;Complete lockdown of infected areas until further notice;Impose strict movement control of general people for at least few weeks;Mass awareness creation on preventive measures;Encourage working from home;Encourage digital learning for students;Conduct all meetings…	No	No	Yes	Yes	Awareness level is on rise	Very poor facilities are available so far	Yes	Yes	High
244	2020-03-23 00:04:59	2020-03-23 00:20:24	anonymous		English (United States)‎	Man	45-65 years	University	Government staff	Uttara, Dhaka	A curse from the God	Natural justice;	Yes	May be	No	May be	Yes	Yes	No	Stay at a separate room, and no contact with family members	2 week	When feel having covid-19 symptoms;When get contact with infected people;When people return from visiting infected countries/areas;	Yes	Yes	Yes	Yes	Yes	Not enough	Yes	Yes	Very high possiblity of spread;	High density of population;No proper quarantine ;Lack of enough preventive measures taken by the government;	Relatively warm and humid weather;People of Bangladesh believe in God;	Yes	No	Identify and quaratine all people returned from infected countries;Develop enough appropriate quarantine facilities across the country;Complete lockdown of infected areas until further notice;Impose strict movement control of general people for at least few weeks;Mass awareness creation on preventive measures;Encourage digital learning for students;Develope medical facilities across the country;	No	No	Yes	Sometimes	Awareness level is on rise	Very poor facilities are available so far	Yes	Yes	Extreme
245	2020-03-22 23:33:07	2020-03-23 00:20:24	anonymous		English (United States)‎	Man	18-25 years	University	Student	Vill: Khurushkul. Upazilla: Cox’s Bazar. Zilla : Cox’s Baza.	A deadly disease, curable and low mortality rate	Food habit (e.g. eating or contacting wild animals);	Yes	Yes	No	No	Yes	No	No	Stay at a separate room, and no contact with family members	2 week	When feel having covid-19 symptoms;Don’t know;	Yes	Yes	Yes	Yes	Maybe	Not enough	Yes	Yes	High possibility of spread;Very high possiblity of spread;	Lack of awareness among people;High density of population;Return of immigrants from affected countries ;No proper quarantine ;Lack of advancement in the medical facilities ;Lack of enough preventive measures taken by the government;	People of Bangladesh are kind to each other;	Maybe	Maybe	Strict prohibition of public gatherings (e.g. campaign, religeous & social events, etc.) for next three months;Identify and quaratine all people returned from infected countries;Develop enough appropriate quarantine facilities across the country;Mass awareness creation on preventive measures;Conduct all meetings, seminars and conferences online;Develope medical facilities across the country;	No		Yes	Sometimes	No precautionary measures undertaken at all	Health facilities are available for limited number of people	No	Yes	Moderate
246	2020-03-23 00:00:10	2020-03-23 00:20:47	anonymous		English (United States)‎	Man	36-45 years	University	Professionals (Teacher, Doctor, Bankers, NGO, Lawyer, Corporate)	Adabor, Dhaka	A deadly disease with certainty of death	None of above;	Yes	Yes	No	No	May be	No	No	Stay at a separate room, and no contact with family members	2 week	When feel having covid-19 symptoms;When get contact with infected people;When people return from visiting infected countries/areas;	Yes	Yes	Yes	Yes	Yes	No	Yes	Yes	High possibility of spread;Very high possiblity of spread;	Lack of awareness among people;High density of population;Return of immigrants from affected countries ;No proper quarantine ;Lack of advancement in the medical facilities ;Lack of enough preventive measures taken by the government;	None of above;	Yes	No	Strict prohibition of public gatherings (e.g. campaign, religeous & social events, etc.) for next three months;Identify and quaratine all people returned from infected countries;Develop enough appropriate quarantine facilities across the country;Complete lockdown of infected areas until further notice;Impose strict movement control of general people for at least few weeks;Mass awareness creation …	No	No	Yes	Yes	Little awareness has grown so far	Very poor facilities are available so far	Maybe	Yes	Moderate
247	2020-03-23 00:14:34	2020-03-23 00:21:14	anonymous		English (United States)‎	Woman	18-25 years	University	Student	Mirpur, Dhaka	A deadly disease with certainty of death	Severe destruction of natural environment;	Yes	Yes	May be	No	Yes	No	Yes	Stay at a separate room, and no contact with family members	2 week	When feel having covid-19 symptoms;When get contact with infected people;When people return from visiting infected countries/areas;	Yes	Yes	Yes	Yes	Yes	Not enough	Yes	Maybe	Moderate possibility of spread ;High possibility of spread;	Lack of awareness among people;High density of population;Return of immigrants from affected countries ;No proper quarantine ;	None of above;	Yes	No	Strict prohibition of public gatherings (e.g. campaign, religeous & social events, etc.) for next three months;Identify and quaratine all people returned from infected countries;Develop enough appropriate quarantine facilities across the country;Complete lockdown of infected areas until further notice;Impose strict movement control of general people for at least few weeks;Mass awareness creation …	No	No	Yes	Yes	Some precautionary measures have been taken	Health facilities are available for limited number of people	Yes	Yes	High
248	2020-03-23 00:13:40	2020-03-23 00:21:23	anonymous		English (United States)‎	Woman	26-35 years	University	Professionals (Teacher, Doctor, Bankers, NGO, Lawyer, Corporate)	Dampara,kotowali, Chittagong	A deadly disease, curable and low mortality rate	Severe destruction of natural environment;	May be	Yes	No	No	Yes	No	No	Stay at a separate room, and no contact with family members	2 week	When feel having covid-19 symptoms;When get contact with infected people;	No	Yes	No	Yes	Yes	No	No	Maybe	Very high possiblity of spread;	Lack of awareness among people;	Relatively warm and humid weather;	No	Maybe	Complete lockdown of infected areas until further notice;	No	No	Yes	Yes	Awareness level is on rise	Very poor facilities are available so far	Yes	Yes	Moderate
249	2020-03-23 00:08:28	2020-03-23 00:22:08	anonymous		English (United States)‎	Woman	18-25 years	University	Student	Chittagong,Brahmanbari, Brahmanbaria Sadar	A deadly disease, curable and low mortality rate	A disease in temparate (cold weather) countries;Natural justice;	Yes	Yes	May be	May be	Yes	No	Yes	Stay at home with family members	2 week	When feel having covid-19 symptoms;When get contact with infected people;	Yes	Yes	Yes	Yes	Yes	Not enough	Yes	Maybe	Very high possiblity of spread;	Lack of awareness among people;High density of population;Return of immigrants from affected countries ;No proper quarantine ;Lack of advancement in the medical facilities ;Lack of enough preventive measures taken by the government;	Relatively warm and humid weather;Immune system of Bangladeshi people is high;	Yes	No	Identify and quaratine all people returned from infected countries;Develop enough appropriate quarantine facilities across the country;Complete lockdown of infected areas until further notice;Encourage working from home;Develope medical facilities across the country;	Sometimes	No	Sometimes	No	Some precautionary measures have been taken	Very poor facilities are available so far	Yes	No
250	2020-03-23 00:05:16	2020-03-23 00:22:52	anonymous		English (United States)‎	Man	18-25 years	University	Student	Fatickchari Upazila, Chittagong.	A deadly disease, curable and low mortality rate	Food habit (e.g. eating or contacting wild animals);	Yes	Yes	Yes	No	Yes	Yes	No	Stay at a separate room, and no contact with family members	2 week	When feel having covid-19 symptoms;When get contact with infected people;When people return from visiting infected countries/areas;	Yes	Yes	Yes	Yes	Yes	Not enough	Yes	Yes	Very high possiblity of spread;	Lack of awareness among people;Return of immigrants from affected countries ;No proper quarantine ;Lack of advancement in the medical facilities ;Lack of enough preventive measures taken by the government;	None of above;	Yes	No	Strict prohibition of public gatherings (e.g. campaign, religeous & social events, etc.) for next three months;Identify and quaratine all people returned from infected countries;Complete lockdown of infected areas until further notice;Impose strict movement control of general people for at least few weeks;Encourage working from home;Encourage digital learning for students;Conduct all meetings, se…	No	No	Yes	Yes	Little awareness has grown so far	Very poor facilities are available so far	Yes	Yes	High
251	2020-03-23 00:17:00	2020-03-23 00:22:58	anonymous		English (United States)‎	Woman	18-25 years	University	Student	Rampura, Dhaka -1219.	A deadly disease with certainty of death	Food habit (e.g. eating or contacting wild animals);	Yes	Yes	May be	No	Yes	Yes	No	Stay at home with family members	A few days	When feel having covid-19 symptoms;	Yes	Yes	Yes	Yes	Yes	Not enough	Yes	Yes	Very high possiblity of spread;	Lack of awareness among people;High density of population;Return of immigrants from affected countries ;No proper quarantine ;Lack of advancement in the medical facilities ;Lack of enough preventive measures taken by the government;	None of above;	Yes	No	Strict prohibition of public gatherings (e.g. campaign, religeous & social events, etc.) for next three months;Identify and quaratine all people returned from infected countries;Develop enough appropriate quarantine facilities across the country;Complete lockdown of infected areas until further notice;Impose strict movement control of general people for at least few weeks;Mass awareness creation …	No	No	Yes	Yes	Little awareness has grown so far	Health facilities are available for limited number of people	Yes	Yes	Extreme
252	2020-03-23 00:16:14	2020-03-23 00:23:35	anonymous		English (United States)‎	Man	18-25 years	University	Professionals (Teacher, Doctor, Bankers, NGO, Lawyer, Corporate)	Chittagong	A deadly disease, curable and low mortality rate	Food habit (e.g. eating or contacting wild animals);	Yes	Yes	May be	No	Yes	Yes	No	Stay at a separate room, and no contact with family members	2 week	When feel having covid-19 symptoms;When get contact with infected people;When people return from visiting infected countries/areas;	Yes	Yes	Yes	Yes	Yes	No	Yes	Yes	High possibility of spread;	Lack of awareness among people;High density of population;Return of immigrants from affected countries ;No proper quarantine ;Lack of advancement in the medical facilities ;Lack of enough preventive measures taken by the government;	None of above;	Yes	No	Complete lockdown of infected areas until further notice;Encourage working from home;Encourage digital learning for students;Conduct all meetings, seminars and conferences online;Develope medical facilities across the country;	No	No	Yes	Yes	Little awareness has grown so far	Very poor facilities are available so far	Maybe	Yes	High
253	2020-03-23 00:15:59	2020-03-23 00:23:35	anonymous		English (United States)‎	Man	36-45 years	University	Government staff	Dhaka	A deadly disease, curable and low mortality rate	None of above;	Yes	Yes	No	No	Yes	Yes	No	Stay at a separate room, and no contact with family members	2 week	When feel having covid-19 symptoms;When get contact with infected people;When people return from visiting infected countries/areas;	Yes	Yes	Yes	Yes	Yes	Not enough	Yes	Yes	High possibility of spread;	Lack of awareness among people;High density of population;Return of immigrants from affected countries ;No proper quarantine ;Lack of advancement in the medical facilities ;Lack of enough preventive measures taken by the government;	Relatively warm and humid weather;	Yes	No	Strict prohibition of public gatherings (e.g. campaign, religeous & social events, etc.) for next three months;Identify and quaratine all people returned from infected countries;Develop enough appropriate quarantine facilities across the country;Complete lockdown of infected areas until further notice;Impose strict movement control of general people for at least few weeks;Mass awareness creation …	Yes	No	Sometimes	No	Awareness level is on rise	Very poor facilities are available so far	No	No
254	2020-03-23 00:17:07	2020-03-23 00:25:34	anonymous		English (United States)‎	Man	18-25 years	University	Student	sylhet,akhalia	A deadly disease, curable and low mortality rate	Food habit (e.g. eating or contacting wild animals);	May be	May be	Yes	Yes	Yes	No	No	Stay at a separate room, and no contact with family members	2 week	When feel having covid-19 symptoms;	Yes	Yes	Maybe	Yes	Yes	No	Maybe	No	Least possibility of spread;	Lack of awareness among people;High density of population;Return of immigrants from affected countries ;No proper quarantine ;Lack of advancement in the medical facilities ;	Immune system of Bangladeshi people is high;	Yes	No	Strict prohibition of public gatherings (e.g. campaign, religeous & social events, etc.) for next three months;Identify and quaratine all people returned from infected countries;Develop enough appropriate quarantine facilities across the country;Impose strict movement control of general people for at least few weeks;Mass awareness creation on preventive measures;Develope medical facilities across…	No	Sometimes	No	Yes	Some precautionary measures have been taken	Health facilities are available for limited number of people	Yes	Yes	High
255	2020-03-23 00:04:47	2020-03-23 00:26:19	anonymous		English (United States)‎	Man	36-45 years	University	Professionals (Teacher, Doctor, Bankers, NGO, Lawyer, Corporate)	AGB Heights, Jane saba housing complex, Jamilnagar, Bogura	A deadly disease, curable and low mortality rate	None of above;	Yes	May be	No	Yes	Yes	May be	No	Stay at a separate room, and no contact with family members	2 week	When feel having covid-19 symptoms;	Yes	Yes	No	Yes	Yes	Not enough	Yes	Maybe	Moderate possibility of spread ;High possibility of spread;	High density of population;Return of immigrants from affected countries ;No proper quarantine ;Lack of advancement in the medical facilities ;Lack of enough preventive measures taken by the government;	None of above;	Yes	No	Identify and quaratine all people returned from infected countries;Develop enough appropriate quarantine facilities across the country;Complete lockdown of infected areas until further notice;Impose strict movement control of general people for at least few weeks;Mass awareness creation on preventive measures;Encourage working from home;Encourage digital learning for students;Conduct all meetings…	Sometimes	Sometimes	Sometimes	No	Awareness level is on rise	Very poor facilities are available so far	Yes	Yes	High
256	2020-03-23 00:20:37	2020-03-23 00:26:43	anonymous		English (United States)‎	Woman	18-25 years	University	Student	Dhaka	A deadly disease, curable and low mortality rate	A disease in temparate (cold weather) countries;	Yes	Yes	Yes	No	Yes	No	No	Stay at a separate room, and no contact with family members	2 week	When feel having covid-19 symptoms;When get contact with infected people;When people return from visiting infected countries/areas;	Yes	Yes	No	Yes	Yes	Not enough	Yes	Yes	Very high possiblity of spread;	Lack of awareness among people;High density of population;Return of immigrants from affected countries ;No proper quarantine ;Lack of advancement in the medical facilities ;Lack of enough preventive measures taken by the government;	None of above;	Yes	No	Strict prohibition of public gatherings (e.g. campaign, religeous & social events, etc.) for next three months;Identify and quaratine all people returned from infected countries;Develop enough appropriate quarantine facilities across the country;Complete lockdown of infected areas until further notice;Impose strict movement control of general people for at least few weeks;Mass awareness creation …	No	No	Sometimes	Yes	Little awareness has grown so far	Health facilities are available for limited number of people	No	Yes	Extreme
257	2020-03-23 00:19:14	2020-03-23 00:26:46	anonymous		English (United States)‎	Man	18-25 years	University	Student	Bhatiary, Sitakund, Chattogram.	A deadly disease with certainty of death	Food habit (e.g. eating or contacting wild animals);A disease in temparate (cold weather) countries;	Yes	Yes	Yes	No	Yes	No	No	Stay at a separate room, and no contact with family members	2 week	When feel having covid-19 symptoms;When people return from visiting infected countries/areas;	May be	Yes	Yes	Yes	Yes	No	Yes	Yes	Very high possiblity of spread;	Lack of awareness among people;High density of population;Return of immigrants from affected countries ;No proper quarantine ;Lack of advancement in the medical facilities ;Lack of enough preventive measures taken by the government;	None of above;	Yes	No	Strict prohibition of public gatherings (e.g. campaign, religeous & social events, etc.) for next three months;Identify and quaratine all people returned from infected countries;Develop enough appropriate quarantine facilities across the country;Complete lockdown of infected areas until further notice;Impose strict movement control of general people for at least few weeks;Mass awareness creation …	No	No	Yes	Yes	Little awareness has grown so far	Very poor facilities are available so far	Maybe	Yes	High
258	2020-03-23 00:18:27	2020-03-23 00:26:53	anonymous		English (United States)‎	Man	18-25 years	University	Student	Moulavibazar,Moulavibazar Sadar,Gobindosree	A deadly disease with certainty of death	Food habit (e.g. eating or contacting wild animals);	Yes	Yes	Yes	No	Yes	May be	No	Stay at home with family members	2 week	When feel having covid-19 symptoms;When people return from visiting infected countries/areas;	Yes	Yes	Yes	Yes	Yes	Not enough	Yes	Yes	Very high possiblity of spread;	Lack of awareness among people;High density of population;Return of immigrants from affected countries ;No proper quarantine ;Lack of enough preventive measures taken by the government;	None of above;	Yes	No	Strict prohibition of public gatherings (e.g. campaign, religeous & social events, etc.) for next three months;Identify and quaratine all people returned from infected countries;Develop enough appropriate quarantine facilities across the country;Complete lockdown of infected areas until further notice;Impose strict movement control of general people for at least few weeks;Mass awareness creation …	Sometimes	No	Yes	Sometimes	Some precautionary measures have been taken	Very poor facilities are available so far	Yes	Yes	Moderate
259	2020-03-23 00:16:07	2020-03-23 00:27:26	anonymous		English (United States)‎	Man	18-25 years	University	Professionals (Teacher, Doctor, Bankers, NGO, Lawyer, Corporate)	Sylhet	A deadly disease with certainty of death	None of above;	Yes	Yes	Yes	No	Yes	Yes	No	Stay at a separate room, and no contact with family members	2 week	When get contact with infected people;When people return from visiting infected countries/areas;	Yes	Yes	Maybe	Yes	Yes	No	Yes	Yes	High possibility of spread;	Lack of awareness among people;High density of population;Return of immigrants from affected countries ;No proper quarantine ;Lack of advancement in the medical facilities ;Lack of enough preventive measures taken by the government;	None of above;	Yes	No	Strict prohibition of public gatherings (e.g. campaign, religeous & social events, etc.) for next three months;Identify and quaratine all people returned from infected countries;Develop enough appropriate quarantine facilities across the country;Complete lockdown of infected areas until further notice;Impose strict movement control of general people for at least few weeks;Mass awareness creation …	Sometimes		Yes	Yes	No precautionary measures undertaken at all	Health facilities are available for limited number of people	No	Yes	High
260	2020-03-23 00:15:51	2020-03-23 00:27:26	anonymous		English (United States)‎	Woman	18-25 years	Secondary	Student	Chittagong	A deadly disease with certainty of death	Food habit (e.g. eating or contacting wild animals);	Yes	Yes	No	No	Yes	Yes	No	Stay at a separate room, and no contact with family members	2 week	When feel having covid-19 symptoms;When get contact with infected people;When people return from visiting infected countries/areas;	May be	Not possible due to work	Yes	No	Yes	Yes	Yes	Yes	Moderate possibility of spread ;	Lack of awareness among people;Lack of advancement in the medical facilities ;Lack of enough preventive measures taken by the government;	Relatively warm and humid weather;	Yes	Maybe	Strict prohibition of public gatherings (e.g. campaign, religeous & social events, etc.) for next three months;Identify and quaratine all people returned from infected countries;Develop enough appropriate quarantine facilities across the country;Mass awareness creation on preventive measures;Develope medical facilities across the country;	No	No	Yes	Yes	No precautionary measures undertaken at all	Very poor facilities are available so far	Yes	No	Moderate
261	2020-03-23 00:24:31	2020-03-23 00:28:32	anonymous		English (United States)‎	Woman	18-25 years	University	Student	Dhaka	A deadly disease with certainty of death	Food habit (e.g. eating or contacting wild animals);Severe destruction of natural environment;	Yes	Yes	No	No	Yes	No	Yes	Stay at a separate room, and no contact with family members	2 week	When feel having covid-19 symptoms;When get contact with infected people;When people return from visiting infected countries/areas;	Yes	Yes	Yes	Yes	Yes	No	Yes	Yes	Very high possiblity of spread;	Lack of awareness among people;High density of population;Return of immigrants from affected countries ;No proper quarantine ;Lack of advancement in the medical facilities ;Lack of enough preventive measures taken by the government;	None of above;	Yes	No	Strict prohibition of public gatherings (e.g. campaign, religeous & social events, etc.) for next three months;Identify and quaratine all people returned from infected countries;Develop enough appropriate quarantine facilities across the country;Complete lockdown of infected areas until further notice;Impose strict movement control of general people for at least few weeks;Mass awareness creation …	No	No	Yes	Yes	No precautionary measures undertaken at all	Very poor facilities are available so far	Yes	Yes	Extreme
262	2020-03-22 23:56:21	2020-03-23 00:28:33	anonymous		English (United States)‎	Man	26-35 years	University	Student	65/66 No Cosmo Valley, 8th Floor (9A), Road No 11, Cosmopolitan R/A, Panchlaish, Polytechnic,Chattogram.	A deadly disease, curable and low mortality rate	Natural justice;	Yes	May be	Yes	No	May be	May be	No	Stay at a separate room, and no contact with family members	2 week	When people return from visiting infected countries/areas;	Yes	Yes	No	Maybe	Yes	Not enough	No	Maybe	Moderate possibility of spread ;	Return of immigrants from affected countries ;	People of Bangladesh believe in God;	Maybe	No	Strict prohibition of public gatherings (e.g. campaign, religeous & social events, etc.) for next three months;Identify and quaratine all people returned from infected countries;Develop enough appropriate quarantine facilities across the country;Develope medical facilities across the country;	Sometimes	No	Yes	Yes	People around me are highly aware and careful	Very poor facilities are available so far	Yes	Yes	High
263	2020-03-23 00:18:59	2020-03-23 00:28:37	anonymous		English (United States)‎	Woman	18-25 years	Secondary	Student	Motijheel Dhaka	A deadly disease with certainty of death	Food habit (e.g. eating or contacting wild animals);	Yes	Yes	Yes	No	Yes	Yes	No	Stay at a separate room, and no contact with family members	Do not know	When feel having covid-19 symptoms;When get contact with infected people;When people return from visiting infected countries/areas;	Yes	Yes	Yes	Yes	Yes	Not enough	Yes	Yes	High possibility of spread;Very high possiblity of spread;	Lack of awareness among people;High density of population;Return of immigrants from affected countries ;Lack of enough preventive measures taken by the government;	None of above;	No	No	Strict prohibition of public gatherings (e.g. campaign, religeous & social events, etc.) for next three months;Identify and quaratine all people returned from infected countries;Complete lockdown of infected areas until further notice;Develope medical facilities across the country;	No	No	Yes	Yes	Some precautionary measures have been taken	Very poor facilities are available so far	Maybe	Yes	High
264	2020-03-23 00:16:34	2020-03-23 00:28:52	anonymous		English (United States)‎	Man	26-35 years	University	Government staff	Nandankanan, Chittagong.	A deadly disease, curable and low mortality rate	Natural justice;	Yes	May be	May be	No	Yes	No	No	Stay at a separate room, and no contact with family members	2 week	When feel having covid-19 symptoms;When get contact with infected people;When people return from visiting infected countries/areas;	Yes	Yes	Maybe	Yes	Yes	No	Yes	Maybe	High possibility of spread;Very high possiblity of spread;	High density of population;Return of immigrants from affected countries ;No proper quarantine ;Lack of enough preventive measures taken by the government;	None of above;	Yes	No	Strict prohibition of public gatherings (e.g. campaign, religeous & social events, etc.) for next three months;Impose strict movement control of general people for at least few weeks;Encourage working from home;Conduct all meetings, seminars and conferences online;Develope medical facilities across the country;	Sometimes	No	Yes	No	Little awareness has grown so far	Very poor facilities are available so far	Yes	Yes	Extreme
265	2020-03-23 00:14:51	2020-03-23 00:29:09	anonymous		English (United States)‎	Man	18-25 years	University	Student	Sylhet, Shibganj, Sunarpara.	A deadly disease, curable and low mortality rate	Food habit (e.g. eating or contacting wild animals);	Yes	No	May be	No	Yes	No	No	No clear understanding	2 week	When feel having covid-19 symptoms;When get contact with infected people;When people return from visiting infected countries/areas;	No	Yes	Maybe	No	No	Not enough	Yes	Yes	High possibility of spread;Very high possiblity of spread;	Lack of awareness among people;High density of population;	Relatively warm and humid weather;	No	No	Strict prohibition of public gatherings (e.g. campaign, religeous & social events, etc.) for next three months;Develop enough appropriate quarantine facilities across the country;Complete lockdown of infected areas until further notice;Impose strict movement control of general people for at least few weeks;Mass awareness creation on preventive measures;Encourage working from home;Conduct all meet…	No		Sometimes	Yes	Some precautionary measures have been taken	Very poor facilities are available so far	Maybe	Yes	High
266	2020-03-23 00:21:51	2020-03-23 00:29:20	anonymous		English (United States)‎	Woman	45-65 years	University	Home makers (House wife)		A deadly disease, curable and low mortality rate	Food habit (e.g. eating or contacting wild animals);Severe destruction of natural environment;	Yes	Yes	No	No	Yes	Yes	No	Stay at a separate room, and no contact with family members	2 week	When feel having covid-19 symptoms;When get contact with infected people;When people return from visiting infected countries/areas;	Yes	Yes	Maybe	Yes	Yes	No	Yes	Yes	Very high possiblity of spread;	Lack of awareness among people;High density of population;Return of immigrants from affected countries ;No proper quarantine ;Lack of advancement in the medical facilities ;Lack of enough preventive measures taken by the government;	None of above;	Yes	No	Strict prohibition of public gatherings (e.g. campaign, religeous & social events, etc.) for next three months;Identify and quaratine all people returned from infected countries;Develop enough appropriate quarantine facilities across the country;Mass awareness creation on preventive measures;	No	No	Yes	Yes	Little awareness has grown so far	Very poor facilities are available so far	Maybe	Yes	High
267	2020-03-23 00:07:17	2020-03-23 00:30:03	anonymous		English (United States)‎	Woman	45-65 years	University	Home makers (House wife)	Dhaka,sher e Bangla nagar.	A deadly disease, curable and low mortality rate	None of above;	Yes	Yes	Yes	No	Yes	Yes	No	Stay at a separate room, and no contact with family members	2 week	When feel having covid-19 symptoms;When get contact with infected people;When people return from visiting infected countries/areas;	Yes	Yes	Yes	Yes	Yes	No	No	Yes	High possibility of spread;	Lack of awareness among people;High density of population;Return of immigrants from affected countries ;Lack of advancement in the medical facilities ;Lack of enough preventive measures taken by the government;	None of above;	Yes	No	Strict prohibition of public gatherings (e.g. campaign, religeous & social events, etc.) for next three months;	No	No	Yes	Yes	Some precautionary measures have been taken	Health facilities are available for limited number of people	Yes	Yes	Moderate
268	2020-03-23 00:23:39	2020-03-23 00:30:15	anonymous		English (United States)‎	Man	26-35 years	University	Professionals (Teacher, Doctor, Bankers, NGO, Lawyer, Corporate)	East Shewrapara, Kafrul, Dhaka	A deadly disease, curable and low mortality rate	Food habit (e.g. eating or contacting wild animals);Natural justice;	Yes	May be	No	No	Yes	No	No	Stay at a separate room, and no contact with family members	2 week	When feel having covid-19 symptoms;When get contact with infected people;When people return from visiting infected countries/areas;	Yes	Yes	Yes	Yes	Yes	No	Yes	Yes	Very high possiblity of spread;	Lack of awareness among people;High density of population;Return of immigrants from affected countries ;No proper quarantine ;Lack of advancement in the medical facilities ;Lack of enough preventive measures taken by the government;	None of above;	Yes	No	Strict prohibition of public gatherings (e.g. campaign, religeous & social events, etc.) for next three months;Identify and quaratine all people returned from infected countries;Develop enough appropriate quarantine facilities across the country;Complete lockdown of infected areas until further notice;	No	Sometimes	Yes	Yes	People around me are highly aware and careful	Very poor facilities are available so far	Yes	May be	Moderate
269	2020-03-23 00:24:33	2020-03-23 00:30:16	anonymous		English (United States)‎	Woman	18-25 years	University	Unemployed	Goalabazar, Upzilla - Osmaninagar District - Sylhet	A deadly disease, curable and low mortality rate	None of above;	Yes	Yes	Yes	No	Yes	No	No	Stay at a separate room, and no contact with family members	2 week	When feel having covid-19 symptoms;When get contact with infected people;When people return from visiting infected countries/areas;	Yes	Yes	Yes	Yes	Yes	No	Yes	Yes	Very high possiblity of spread;	Lack of awareness among people;High density of population;Return of immigrants from affected countries ;No proper quarantine ;Lack of enough preventive measures taken by the government;	None of above;	Yes	No	Strict prohibition of public gatherings (e.g. campaign, religeous & social events, etc.) for next three months;Impose strict movement control of general people for at least few weeks;Mass awareness creation on preventive measures;Conduct all meetings, seminars and conferences online;Develope medical facilities across the country;	No	No	No	No	Some precautionary measures have been taken	Health facilities are available for limited number of people	Yes	Yes	High
270	2020-03-23 00:23:35	2020-03-23 00:31:03	anonymous		English (United States)‎	Woman	26-35 years	University	Professionals (Teacher, Doctor, Bankers, NGO, Lawyer, Corporate)	Chittagon, Double mooring	A deadly disease, curable and low mortality rate	Severe destruction of natural environment;	Yes	Yes	Yes	Yes	Yes	May be	Yes	Stay at a separate room, and no contact with family members	2 week	When feel having covid-19 symptoms;When get contact with infected people;When people return from visiting infected countries/areas;	Yes	Yes	Yes	Yes	Yes	No	Yes	Yes	High possibility of spread;Very high possiblity of spread;	Lack of awareness among people;High density of population;Return of immigrants from affected countries ;No proper quarantine ;Lack of advancement in the medical facilities ;Lack of enough preventive measures taken by the government;	None of above;	Yes	No	Strict prohibition of public gatherings (e.g. campaign, religeous & social events, etc.) for next three months;Identify and quaratine all people returned from infected countries;Develop enough appropriate quarantine facilities across the country;Complete lockdown of infected areas until further notice;Impose strict movement control of general people for at least few weeks;Mass awareness creation …	No	No	Yes	No	No precautionary measures undertaken at all	Health facilities are available for limited number of people	No	Yes	High
271	2020-03-23 00:16:06	2020-03-23 00:31:22	anonymous		English (United States)‎	Woman	18-25 years	University	Student	LalkhanBazar, Khulsh, Chattogram	A deadly disease with certainty of death	Food habit (e.g. eating or contacting wild animals);	Yes	Yes	Yes	No	Yes	May be	Yes	Stay at a separate room, and no contact with family members	2 week	When feel having covid-19 symptoms;When get contact with infected people;When people return from visiting infected countries/areas;	Yes	Yes	Yes	Yes	Yes	Not enough	Yes	Yes	High possibility of spread;	Lack of awareness among people;Return of immigrants from affected countries ;No proper quarantine ;Lack of advancement in the medical facilities ;Lack of enough preventive measures taken by the government;	None of above;	Yes	Maybe	Strict prohibition of public gatherings (e.g. campaign, religeous & social events, etc.) for next three months;Identify and quaratine all people returned from infected countries;Complete lockdown of infected areas until further notice;Impose strict movement control of general people for at least few weeks;Mass awareness creation on preventive measures;Encourage digital learning for students;Condu…	No	No	Yes	Yes	Some precautionary measures have been taken	Health facilities are available for limited number of people	Yes	Yes	Moderate
272	2020-03-23 00:25:58	2020-03-23 00:31:23	anonymous		English (United States)‎	Man	18-25 years	University	Student	Dhaka	A deadly disease, curable and low mortality rate	Food habit (e.g. eating or contacting wild animals);Natural justice;	May be	Yes	No	No	Yes	No	No	Stay at a separate room, and no contact with family members	2 week	When get contact with infected people;When people return from visiting infected countries/areas;	Yes	Yes	Yes	Yes	Yes	Not enough	Yes	Yes	Very high possiblity of spread;	Lack of awareness among people;High density of population;Return of immigrants from affected countries ;No proper quarantine ;Lack of enough preventive measures taken by the government;	None of above;	Yes	No	Strict prohibition of public gatherings (e.g. campaign, religeous & social events, etc.) for next three months;Identify and quaratine all people returned from infected countries;Develop enough appropriate quarantine facilities across the country;Complete lockdown of infected areas until further notice;Impose strict movement control of general people for at least few weeks;Mass awareness creation …	Sometimes	No	Yes	Yes	Little awareness has grown so far	Health facilities are available for limited number of people	Yes	Yes	Extreme
273	2020-03-23 00:19:46	2020-03-23 00:32:38	anonymous		English (United States)‎	Woman	18-25 years	University	Student	Didermarket,dewanbazar,chawkbazar Chittagong	A curse from the God	Food habit (e.g. eating or contacting wild animals);	Yes	Yes	No	No	Yes	Yes	No	Stay at a separate room, and no contact with family members	2 week	When people return from visiting infected countries/areas;	Yes	Yes	Yes	Yes	Yes	Not enough	Yes	Yes	Moderate possibility of spread ;	High density of population;Return of immigrants from affected countries ;Lack of advancement in the medical facilities ;	None of above;	Yes	No	Strict prohibition of public gatherings (e.g. campaign, religeous & social events, etc.) for next three months;Identify and quaratine all people returned from infected countries;Encourage working from home;Develope medical facilities across the country;	No	No	Yes	Yes	Awareness level is on rise	Very poor facilities are available so far	Maybe	Yes	High
274	2020-03-23 00:20:27	2020-03-23 00:32:40	anonymous		English (United States)‎	Man	18-25 years	University	Student	brahmanbaria,sadar,maddha para,dighir par	A curse from the God	None of above;	Yes	Yes	May be	No	Yes	May be	Yes	Stay at a separate room, and no contact with family members	2 week	When people return from visiting infected countries/areas;	Yes	No	No	No	Maybe	Not enough	Yes	Yes	High possibility of spread;Very high possiblity of spread;	Lack of awareness among people;High density of population;Return of immigrants from affected countries ;Lack of advancement in the medical facilities ;	People of Bangladesh believe in God;	Yes	No	Strict prohibition of public gatherings (e.g. campaign, religeous & social events, etc.) for next three months;Identify and quaratine all people returned from infected countries;Complete lockdown of infected areas until further notice;Mass awareness creation on preventive measures;Develope medical facilities across the country;	Sometimes	Sometimes	No	Yes	People around me are highly aware and careful	Health facilities are available for limited number of people	Yes	No	Little
275	2020-03-23 00:27:46	2020-03-23 00:33:37	anonymous		English (United States)‎	Man	18-25 years	University	Student	Chittagong City, Rahamatgonj	A deadly disease, curable and low mortality rate	None of above;	Yes	Yes	Yes	No	Yes	May be	No	Stay at a separate room, and no contact with family members	2 week	When feel having covid-19 symptoms;When get contact with infected people;When people return from visiting infected countries/areas;	Yes	Yes	Maybe	Yes	Yes	No	Yes	Yes	Moderate possibility of spread ;High possibility of spread;	Lack of awareness among people;High density of population;Return of immigrants from affected countries ;No proper quarantine ;Lack of enough preventive measures taken by the government;	Relatively warm and humid weather;Immune system of Bangladeshi people is high;	Yes	No	Strict prohibition of public gatherings (e.g. campaign, religeous & social events, etc.) for next three months;Identify and quaratine all people returned from infected countries;Develop enough appropriate quarantine facilities across the country;Complete lockdown of infected areas until further notice;Impose strict movement control of general people for at least few weeks;Encourage working from h…	No	No	Sometimes	Yes	Little awareness has grown so far	Health facilities are available for limited number of people	Yes	Yes	High
276	2020-03-23 00:27:10	2020-03-23 00:33:49	anonymous		English (United States)‎	Woman	18-25 years	University	Student	dhaka	A deadly disease with certainty of death	Food habit (e.g. eating or contacting wild animals);	Yes	Yes	No	No	May be	Yes	No	Stay at home with family members	2 week	When feel having covid-19 symptoms;When get contact with infected people;When people return from visiting infected countries/areas;	Yes	Yes	Yes	Yes	Yes	Not enough	Yes	Yes	Very high possiblity of spread;	Lack of awareness among people;High density of population;Return of immigrants from affected countries ;No proper quarantine ;Lack of advancement in the medical facilities ;Lack of enough preventive measures taken by the government;	None of above;	Yes	No	Strict prohibition of public gatherings (e.g. campaign, religeous & social events, etc.) for next three months;Identify and quaratine all people returned from infected countries;Develop enough appropriate quarantine facilities across the country;Complete lockdown of infected areas until further notice;Impose strict movement control of general people for at least few weeks;Mass awareness creation …	No	No	Yes	Yes	Little awareness has grown so far	Very poor facilities are available so far	Maybe	Yes	High
277	2020-03-23 00:26:55	2020-03-23 00:34:14	anonymous		English (United States)‎	Woman	18-25 years	University	Student	feni	A deadly disease with certainty of death	Food habit (e.g. eating or contacting wild animals);Severe destruction of natural environment;	Yes	Yes	Yes	No	Yes	Yes	No	Stay at a separate room, and no contact with family members	2 week	When feel having covid-19 symptoms;When get contact with infected people;When people return from visiting infected countries/areas;	Yes	Yes	Yes	Yes	Yes	No	Yes	Yes	High possibility of spread;	Lack of awareness among people;High density of population;Return of immigrants from affected countries ;No proper quarantine ;Lack of advancement in the medical facilities ;Lack of enough preventive measures taken by the government;	Relatively warm and humid weather;	Yes	No	Strict prohibition of public gatherings (e.g. campaign, religeous & social events, etc.) for next three months;Identify and quaratine all people returned from infected countries;Develop enough appropriate quarantine facilities across the country;Complete lockdown of infected areas until further notice;Impose strict movement control of general people for at least few weeks;Mass awareness creation …	No	No	Yes	Yes	Little awareness has grown so far	Very poor facilities are available so far	Yes	Yes	High
278	2020-03-23 00:23:52	2020-03-23 00:34:19	anonymous		English (United States)‎	Man	18-25 years	University	Student	Kawlar,uttara,Dhaka	A deadly disease with certainty of death	Food habit (e.g. eating or contacting wild animals);Severe destruction of natural environment;	Yes	Yes	Yes	No	Yes	Yes	No	Stay at a separate room, and no contact with family members	2 week	When feel having covid-19 symptoms;When get contact with infected people;When people return from visiting infected countries/areas;	Yes	Yes	Yes	Yes	Yes	No	Yes	Yes	Very high possiblity of spread;	Lack of awareness among people;High density of population;Return of immigrants from affected countries ;Lack of enough preventive measures taken by the government;	None of above;	Yes	No	Strict prohibition of public gatherings (e.g. campaign, religeous & social events, etc.) for next three months;Identify and quaratine all people returned from infected countries;Develop enough appropriate quarantine facilities across the country;Complete lockdown of infected areas until further notice;Impose strict movement control of general people for at least few weeks;Develope medical facilit…	No	No	No	Yes	Little awareness has grown so far	Very poor facilities are available so far	Yes	Yes	Moderate
279	2020-03-23 00:17:06	2020-03-23 00:34:23	anonymous		English (United States)‎	Man	18-25 years	University	Student	Maulavibazar Sadar	A deadly disease, curable and low mortality rate	Severe destruction of natural environment;Natural justice;	Yes	May be	Yes	No	Yes	Yes	No	Stay at a separate room, and no contact with family members	2 week	When feel having covid-19 symptoms;When get contact with infected people;When people return from visiting infected countries/areas;	Yes	Yes	Yes	Yes	Yes	No	Yes	Yes	High possibility of spread;Very high possiblity of spread;	Lack of awareness among people;High density of population;Lack of enough preventive measures taken by the government;		Yes	No	Strict prohibition of public gatherings (e.g. campaign, religeous & social events, etc.) for next three months;Identify and quaratine all people returned from infected countries;Develop enough appropriate quarantine facilities across the country;Complete lockdown of infected areas until further notice;Impose strict movement control of general people for at least few weeks;Mass awareness creation …	No	No	Yes	Yes	No precautionary measures undertaken at all	Very poor facilities are available so far	No	Yes	High
280	2020-03-23 00:25:50	2020-03-23 00:34:24	anonymous		English (United States)‎	Man	36-45 years	University	Professionals (Teacher, Doctor, Bankers, NGO, Lawyer, Corporate)	Dhaka, Motijheel,	A deadly disease, curable and low mortality rate	Severe destruction of natural environment;	Yes	Yes	May be	No	Yes	Yes	No	Stay at a separate room, and no contact with family members	2 week	When people return from visiting infected countries/areas;	Yes	Yes	Yes	Yes	Yes	Not enough	Yes	Yes	High possibility of spread;	High density of population;	None of above;	Yes	No	Strict prohibition of public gatherings (e.g. campaign, religeous & social events, etc.) for next three months;	Yes	No	Yes	No	Little awareness has grown so far	Gradual advancement in health care is noticeable to deal with covid-19	Yes	Yes	Moderate
281	2020-03-23 00:22:19	2020-03-23 00:34:29	anonymous		English (United States)‎	Woman	18-25 years	University	Professionals (Teacher, Doctor, Bankers, NGO, Lawyer, Corporate)	Dhaka	A deadly disease with certainty of death	Severe destruction of natural environment;	Yes	Yes	Yes	No	Yes	May be	No	Stay at a separate room, and no contact with family members	2 week	When feel having covid-19 symptoms;	Yes	Yes	Yes	Yes	Yes	No	Yes	Maybe	High possibility of spread;	Lack of awareness among people;Return of immigrants from affected countries ;No proper quarantine ;	None of above;	Yes	No	Strict prohibition of public gatherings (e.g. campaign, religeous & social events, etc.) for next three months;Identify and quaratine all people returned from infected countries;Develop enough appropriate quarantine facilities across the country;Complete lockdown of infected areas until further notice;Impose strict movement control of general people for at least few weeks;	No	No	Yes	No	Some precautionary measures have been taken	Very poor facilities are available so far	Maybe	Yes	Moderate
282	2020-03-23 00:23:51	2020-03-23 00:34:44	anonymous		English (United States)‎	Woman	45-65 years	University	Professionals (Teacher, Doctor, Bankers, NGO, Lawyer, Corporate)	Chittagong city		None of above;	Yes	Yes	Yes	No	Yes	No	No	Stay at a separate room, and no contact with family members	2 week	When feel having covid-19 symptoms;When get contact with infected people;When people return from visiting infected countries/areas;	Yes	Yes	Yes	Yes	Yes	No	Yes	Yes	High possibility of spread;Very high possiblity of spread;	Lack of awareness among people;High density of population;Return of immigrants from affected countries ;No proper quarantine ;Lack of advancement in the medical facilities ;Lack of enough preventive measures taken by the government;	None of above;	Yes	No	Strict prohibition of public gatherings (e.g. campaign, religeous & social events, etc.) for next three months;Identify and quaratine all people returned from infected countries;Develop enough appropriate quarantine facilities across the country;Complete lockdown of infected areas until further notice;Impose strict movement control of general people for at least few weeks;Mass awareness creation …	No	Sometimes	No	Yes	Awareness level is on rise	Very poor facilities are available so far	Yes	Yes	High
283	2020-03-22 23:43:04	2020-03-23 00:34:54	anonymous		English (United States)‎	Man	18-25 years	University	Student	Banasree, Rampura, Dhaka.	A deadly disease, curable and low mortality rate	Food habit (e.g. eating or contacting wild animals);Severe destruction of natural environment;	Yes	Yes	No	No	Yes	No	No	Stay at a separate room, and no contact with family members	2 week	When feel having covid-19 symptoms;When get contact with infected people;When people return from visiting infected countries/areas;	May be	Yes	Yes	Yes	Yes	No	Yes	Yes	Very high possiblity of spread;	Lack of awareness among people;High density of population;Return of immigrants from affected countries ;No proper quarantine ;Lack of advancement in the medical facilities ;Lack of enough preventive measures taken by the government;	None of above;	Yes	No	Strict prohibition of public gatherings (e.g. campaign, religeous & social events, etc.) for next three months;Identify and quaratine all people returned from infected countries;Develop enough appropriate quarantine facilities across the country;Complete lockdown of infected areas until further notice;Impose strict movement control of general people for at least few weeks;Mass awareness creation …	No	No	Sometimes	Sometimes	Little awareness has grown so far	Very poor facilities are available so far	Maybe	Yes	High
284	2020-03-23 00:06:49	2020-03-23 00:35:00	anonymous		English (United States)‎
285	2020-03-23 00:27:55	2020-03-23 00:35:34	anonymous		English (United States)‎	Woman	18-25 years	University	Student	Bagerhat	A deadly disease with certainty of death	Food habit (e.g. eating or contacting wild animals);	Yes	Yes	No	No	Yes	Yes	Yes	Stay at a separate room, and no contact with family members	1 week	When feel having covid-19 symptoms;	Yes	Yes	Yes	Yes	Yes	No	Yes	Yes	High possibility of spread;	Lack of awareness among people;	None of above;	Yes	No	Strict prohibition of public gatherings (e.g. campaign, religeous & social events, etc.) for next three months;Identify and quaratine all people returned from infected countries;Complete lockdown of infected areas until further notice;Impose strict movement control of general people for at least few weeks;Mass awareness creation on preventive measures;Encourage working from home;Conduct all meeti…	No	No	Sometimes	Sometimes	Awareness level is on rise	Very poor facilities are available so far	Yes	Yes	High
286	2020-03-23 00:26:50	2020-03-23 00:35:41	anonymous		English (United States)‎	Man	26-35 years	University	Student	48/G, West Rajabazar, Dhaka	A deadly disease, curable and low mortality rate	None of above;	Yes	Yes	Yes	No	Yes	May be	No	Stay at a separate room, and no contact with family members	2 week	When people return from visiting infected countries/areas;	Yes	Yes	Yes		Yes	Not enough	Yes	Yes	Very high possiblity of spread;	Lack of awareness among people;	Relatively warm and humid weather;	Yes	No	Strict prohibition of public gatherings (e.g. campaign, religeous & social events, etc.) for next three months;	No	No	Yes	Yes	Little awareness has grown so far	Very poor facilities are available so far	Yes	Yes	Moderate
287	2020-03-23 00:25:37	2020-03-23 00:35:53	anonymous		English (United States)‎	Woman	18-25 years	University	Student	SYLHET	A deadly disease with certainty of death	Severe destruction of natural environment;	Yes	Yes	May be	No	Yes	No	No	Stay at a separate room, and no contact with family members	2 week	When feel having covid-19 symptoms;When get contact with infected people;When people return from visiting infected countries/areas;	Yes	Yes	Yes	Yes	Yes	No	No	Yes	High possibility of spread;Very high possiblity of spread;	Lack of awareness among people;High density of population;Return of immigrants from affected countries ;No proper quarantine ;Lack of advancement in the medical facilities ;Lack of enough preventive measures taken by the government;	None of above;	Yes	No	Strict prohibition of public gatherings (e.g. campaign, religeous & social events, etc.) for next three months;Identify and quaratine all people returned from infected countries;Develop enough appropriate quarantine facilities across the country;Impose strict movement control of general people for at least few weeks;Mass awareness creation on preventive measures;Encourage working from home;Encour…	No	No	Yes	Yes	No precautionary measures undertaken at all	Very poor facilities are available so far	Yes	Yes	Little
288	2020-03-23 00:27:42	2020-03-23 00:35:56	anonymous		English (United States)‎	Woman	26-35 years	University	Unemployed	2A, saleha garden, akhalia ghat, sylhet	A deadly disease, curable and low mortality rate	None of above;	Yes	May be	May be	No	Yes	No	No	Stay at a separate room, and no contact with family members	2 week	When feel having covid-19 symptoms;When get contact with infected people;When people return from visiting infected countries/areas;	Yes	Yes	Yes	Yes	Maybe	No	Yes	Yes	Very high possiblity of spread;	Lack of awareness among people;High density of population;Return of immigrants from affected countries ;No proper quarantine ;Lack of advancement in the medical facilities ;Lack of enough preventive measures taken by the government;	None of above;	Yes	No	Strict prohibition of public gatherings (e.g. campaign, religeous & social events, etc.) for next three months;Identify and quaratine all people returned from infected countries;Develop enough appropriate quarantine facilities across the country;Complete lockdown of infected areas until further notice;Impose strict movement control of general people for at least few weeks;Mass awareness creation …	No	No	Sometimes	Yes	Little awareness has grown so far	Very poor facilities are available so far	Yes	Yes	High
289	2020-03-23 00:14:57	2020-03-23 00:36:08	anonymous		English (United States)‎	Man	18-25 years	University	Student	Nurbag Abasik Elaka (behind Central Plaza), GEC circle, Chattogram, Bangladesh	A deadly disease, curable and low mortality rate	Severe destruction of natural environment;A disease in temparate (cold weather) countries;	May be	Yes	May be	No	Yes	Yes	No	Stay at a separate room, and no contact with family members	2 week	When feel having covid-19 symptoms;When get contact with infected people;	Yes	Yes	Yes	Yes	Yes	No	Yes	Yes	High possibility of spread;Very high possiblity of spread;	Lack of awareness among people;High density of population;Return of immigrants from affected countries ;Lack of advancement in the medical facilities ;Lack of enough preventive measures taken by the government;	None of above;	Yes	No	Strict prohibition of public gatherings (e.g. campaign, religeous & social events, etc.) for next three months;Identify and quaratine all people returned from infected countries;Develop enough appropriate quarantine facilities across the country;Complete lockdown of infected areas until further notice;Impose strict movement control of general people for at least few weeks;Mass awareness creation …	Sometimes		Yes	Yes	Some precautionary measures have been taken	Very poor facilities are available so far	No	Yes	High
290	2020-03-23 00:19:25	2020-03-23 00:36:09	anonymous		English (United States)‎	Woman	26-35 years	University	Professionals (Teacher, Doctor, Bankers, NGO, Lawyer, Corporate)	Mirpur 14,Dhaka	A deadly disease with certainty of death	Severe destruction of natural environment;	Yes	Yes	Yes	No	Yes	Yes	No	Stay at a separate room, and no contact with family members	2 week	When feel having covid-19 symptoms;When get contact with infected people;When people return from visiting infected countries/areas;	Yes	Yes	Yes	Yes	Yes	No	Yes	Yes	High possibility of spread;Very high possiblity of spread;	Lack of awareness among people;High density of population;Return of immigrants from affected countries ;No proper quarantine ;Lack of advancement in the medical facilities ;Lack of enough preventive measures taken by the government;	None of above;	Yes	No	Strict prohibition of public gatherings (e.g. campaign, religeous & social events, etc.) for next three months;Identify and quaratine all people returned from infected countries;Develop enough appropriate quarantine facilities across the country;Complete lockdown of infected areas until further notice;Impose strict movement control of general people for at least few weeks;Mass awareness creation …	No	No	Yes	No	Little awareness has grown so far	Very poor facilities are available so far	Yes	Yes	High
291	2020-03-23 00:22:26	2020-03-23 00:36:18	anonymous		English (United States)‎	Woman	26-35 years	University	Professionals (Teacher, Doctor, Bankers, NGO, Lawyer, Corporate)	Lalkhanbaza, Chattogram	A deadly disease with certainty of death	Severe destruction of natural environment;	Yes	Yes	No	No	Yes	Yes	No	Stay at a separate room, and no contact with family members	2 week	When feel having covid-19 symptoms;When get contact with infected people;When people return from visiting infected countries/areas;	Yes	Yes	Maybe	Yes	Yes	No	Yes	Yes	Very high possiblity of spread;	Lack of awareness among people;High density of population;Return of immigrants from affected countries ;No proper quarantine ;Lack of advancement in the medical facilities ;Lack of enough preventive measures taken by the government;	None of above;	Yes	No	Strict prohibition of public gatherings (e.g. campaign, religeous & social events, etc.) for next three months;Identify and quaratine all people returned from infected countries;Develop enough appropriate quarantine facilities across the country;Complete lockdown of infected areas until further notice;Impose strict movement control of general people for at least few weeks;Mass awareness creation …	Sometimes	No	Yes	No	Little awareness has grown so far	Health facilities are available for limited number of people	Maybe	Yes	High
292	2020-03-23 00:22:38	2020-03-23 00:36:42	anonymous		English (United States)‎	Woman	18-25 years	University	Student	Chittagong	A deadly disease with certainty of death	Food habit (e.g. eating or contacting wild animals);	Yes	May be	No	No	Yes	No	No	Stay at a separate room, and no contact with family members	2 week	When feel having covid-19 symptoms;When get contact with infected people;When people return from visiting infected countries/areas;	Yes	Yes	Yes	Yes	Yes	No	Yes	Yes	High possibility of spread;Very high possiblity of spread;	Lack of awareness among people;High density of population;Return of immigrants from affected countries ;No proper quarantine ;Lack of advancement in the medical facilities ;Lack of enough preventive measures taken by the government;	Relatively warm and humid weather;	Yes	No	Strict prohibition of public gatherings (e.g. campaign, religeous & social events, etc.) for next three months;Identify and quaratine all people returned from infected countries;Develop enough appropriate quarantine facilities across the country;Complete lockdown of infected areas until further notice;Impose strict movement control of general people for at least few weeks;Mass awareness creation …	No	No	Sometimes	Yes	Some precautionary measures have been taken	Very poor facilities are available so far	No	May be	High
293	2020-03-23 00:00:27	2020-03-23 00:37:21	anonymous		English (United States)‎	Woman	45-65 years	University	Professionals (Teacher, Doctor, Bankers, NGO, Lawyer, Corporate)	H#95, R#06, Mohammadpur,Dhaka	A deadly disease, curable and low mortality rate	Food habit (e.g. eating or contacting wild animals);Severe destruction of natural environment;	Yes	Yes	Yes	No	Yes	Yes	No	Stay at a separate room, and no contact with family members	2 week	When feel having covid-19 symptoms;When get contact with infected people;When people return from visiting infected countries/areas;	Yes	Yes	Yes	Yes	Yes	Not enough	Yes	Yes	High possibility of spread;Very high possiblity of spread;	Lack of awareness among people;High density of population;Return of immigrants from affected countries ;No proper quarantine ;Lack of advancement in the medical facilities ;Lack of enough preventive measures taken by the government;	Relatively warm and humid weather;Immune system of Bangladeshi people is high;	Yes	No	Strict prohibition of public gatherings (e.g. campaign, religeous & social events, etc.) for next three months;Identify and quaratine all people returned from infected countries;Develop enough appropriate quarantine facilities across the country;Complete lockdown of infected areas until further notice;Impose strict movement control of general people for at least few weeks;Mass awareness creation …	Yes	No	Yes	No	Little awareness has grown so far	Very poor facilities are available so far	Yes	Yes	Extreme
294	2020-03-23 00:30:03	2020-03-23 00:37:21	anonymous		English (United States)‎	Man	36-45 years	University	Professionals (Teacher, Doctor, Bankers, NGO, Lawyer, Corporate)	Chittagong city		None of above;	Yes	Yes	No	No	Yes	Yes	No	Stay at a separate room, and no contact with family members	2 week	When feel having covid-19 symptoms;When people return from visiting infected countries/areas;	Yes	Yes	Yes	Yes	Yes	No	Yes	No	Least possibility of spread;	Return of immigrants from affected countries ;No proper quarantine ;	Immune system of Bangladeshi people is high;	Yes	No	Strict prohibition of public gatherings (e.g. campaign, religeous & social events, etc.) for next three months;Identify and quaratine all people returned from infected countries;Encourage working from home;Develope medical facilities across the country;	No	No	Yes	No	Awareness level is on rise	Very poor facilities are available so far	Yes	Yes	Moderate
295	2020-03-23 00:31:10	2020-03-23 00:37:41	anonymous		English (United States)‎	Woman	18-25 years	University	Student	Tangail sadar, tangail	A deadly disease, curable and low mortality rate	Food habit (e.g. eating or contacting wild animals);	Yes	Yes	No	No	Yes	Yes	No	Stay at home with family members	2 week	When people return from visiting infected countries/areas;	Yes	Yes	Yes	Yes	Yes	No	Yes	Yes	Very high possiblity of spread;	Lack of awareness among people;High density of population;Return of immigrants from affected countries ;No proper quarantine ;Lack of advancement in the medical facilities ;Lack of enough preventive measures taken by the government;	None of above;	Maybe	No	Strict prohibition of public gatherings (e.g. campaign, religeous & social events, etc.) for next three months;Identify and quaratine all people returned from infected countries;Develop enough appropriate quarantine facilities across the country;Complete lockdown of infected areas until further notice;Impose strict movement control of general people for at least few weeks;Mass awareness creation …	No	No	Sometimes	Yes	People around me are highly aware and careful	Very poor facilities are available so far	Yes	Yes	High
296	2020-03-23 00:24:41	2020-03-23 00:37:46	anonymous		English (United States)‎	Man	18-25 years	University	Student	Joregachha,Sariakandi,Bogura	A curse from the God	A disease in temparate (cold weather) countries;	Yes	May be	Yes	May be	Yes	Yes	May be	Stay at home with family members	2 week	When feel having covid-19 symptoms;	May be	Yes	Yes	Yes	Maybe	Not enough	Maybe	Maybe	High possibility of spread;	Lack of awareness among people;	None of above;	Maybe	No	Strict prohibition of public gatherings (e.g. campaign, religeous & social events, etc.) for next three months;	No	No	Yes	Yes	Little awareness has grown so far	Very poor facilities are available so far	No	No
297	2020-03-23 00:33:08	2020-03-23 00:39:00	anonymous		English (United States)‎	Woman	18-25 years	Secondary	Student	Brahmanbaria	A deadly disease, curable and low mortality rate	None of above;	Yes	Yes	May be	No	Yes	Yes	No	Stay at a separate room, and no contact with family members	2 week	When get contact with infected people;When people return from visiting infected countries/areas;	Yes	Yes	Yes	Yes	Yes	Yes	Yes	Yes	Moderate possibility of spread ;	Lack of awareness among people;High density of population;Return of immigrants from affected countries ;No proper quarantine ;Lack of advancement in the medical facilities ;Lack of enough preventive measures taken by the government;	Relatively warm and humid weather;	Yes	Maybe	Strict prohibition of public gatherings (e.g. campaign, religeous & social events, etc.) for next three months;Identify and quaratine all people returned from infected countries;Develop enough appropriate quarantine facilities across the country;Complete lockdown of infected areas until further notice;Impose strict movement control of general people for at least few weeks;Mass awareness creation …	No	No	Yes	Sometimes	Little awareness has grown so far	Very poor facilities are available so far	Yes	No
298	2020-03-23 00:22:13	2020-03-23 00:39:05	anonymous		English (United States)‎	Man	18-25 years	University	Professionals (Teacher, Doctor, Bankers, NGO, Lawyer, Corporate)	Sylhet	A deadly disease with certainty of death	Food habit (e.g. eating or contacting wild animals);Severe destruction of natural environment;Natural justice;	Yes	Yes	Yes	No	Yes	No	No	Stay at a separate room, and no contact with family members	2 week	When feel having covid-19 symptoms;When get contact with infected people;When people return from visiting infected countries/areas;	Yes	Yes	Yes	Yes	Yes	Not enough	Yes	Yes	Very high possiblity of spread;	Lack of awareness among people;High density of population;Return of immigrants from affected countries ;No proper quarantine ;Lack of advancement in the medical facilities ;Lack of enough preventive measures taken by the government;	None of above;	Yes	No	Strict prohibition of public gatherings (e.g. campaign, religeous & social events, etc.) for next three months;Identify and quaratine all people returned from infected countries;Develop enough appropriate quarantine facilities across the country;Complete lockdown of infected areas until further notice;Impose strict movement control of general people for at least few weeks;Mass awareness creation …	No	No	Yes	Yes	Little awareness has grown so far	Health facilities are available for limited number of people	No	Yes	Extreme
299	2020-03-23 00:27:09	2020-03-23 00:39:07	anonymous		English (United States)‎	Woman	26-35 years	University	Professionals (Teacher, Doctor, Bankers, NGO, Lawyer, Corporate)	Hathazari, Chittagong	A deadly disease with certainty of death	None of above;	May be	May be	Yes	No	May be	Yes	No	Stay at home with family members	2 week	When feel having covid-19 symptoms;When get contact with infected people;When people return from visiting infected countries/areas;	Yes	Yes	Yes	Yes	Yes	No	Yes	Yes	Very high possiblity of spread;	Lack of awareness among people;High density of population;Return of immigrants from affected countries ;No proper quarantine ;	Relatively warm and humid weather;Immune system of Bangladeshi people is high;	Yes	No	Strict prohibition of public gatherings (e.g. campaign, religeous & social events, etc.) for next three months;Identify and quaratine all people returned from infected countries;Develop enough appropriate quarantine facilities across the country;Complete lockdown of infected areas until further notice;Impose strict movement control of general people for at least few weeks;Mass awareness creation …	No	No	Yes	Yes	Some precautionary measures have been taken	Health facilities are available for limited number of people	Yes	Yes	Extreme
300	2020-03-23 00:27:43	2020-03-23 00:39:47	anonymous		English (United States)‎	Man	18-25 years	University	Student	District :Chittagong Upazila:Hathazari. Village :Fatehpur. Town:Chittagong	A deadly disease with certainty of death	Food habit (e.g. eating or contacting wild animals);A disease in temparate (cold weather) countries;	Yes	Yes	No	No	Yes	Yes	Yes	Stay at a separate room, and no contact with family members	2 week	When feel having covid-19 symptoms;When get contact with infected people;When people return from visiting infected countries/areas;	Yes	Yes	Yes	Yes	Yes	No	Yes	Yes	High possibility of spread;	Lack of awareness among people;High density of population;Return of immigrants from affected countries ;Lack of advancement in the medical facilities ;Lack of enough preventive measures taken by the government;	Relatively warm and humid weather;People of Bangladesh believe in God;People of Bangladesh has experience to face diseaster;	Yes	Yes	Strict prohibition of public gatherings (e.g. campaign, religeous & social events, etc.) for next three months;Identify and quaratine all people returned from infected countries;Complete lockdown of infected areas until further notice;Encourage digital learning for students;Conduct all meetings, seminars and conferences online;Develope medical facilities across the country;	Sometimes	No	Yes	Yes	Little awareness has grown so far	Very poor facilities are available so far	Yes	Yes	Moderate
301	2020-03-23 00:08:59	2020-03-23 00:39:58	anonymous		English (United States)‎	Man	18-25 years	University	Student		A rumour which is being spread through public or media	None of above;	May be	Yes	No	May be	May be	No	No	Stay at a separate room, and no contact with family members	2 week		Yes	Yes	Yes	No	Yes	Not enough	Maybe	Maybe	Least possibility of spread;Moderate possibility of spread ;	Lack of awareness among people;High density of population;	None of above;	Yes	No	Strict prohibition of public gatherings (e.g. campaign, religeous & social events, etc.) for next three months;Develop enough appropriate quarantine facilities across the country;Impose strict movement control of general people for at least few weeks;Mass awareness creation on preventive measures;Encourage working from home;Encourage digital learning for students;Conduct all meetings, seminars an…	Sometimes	No	Sometimes	Sometimes	Little awareness has grown so far	Very poor facilities are available so far	Yes	No
302	2020-03-23 00:29:26	2020-03-23 00:40:12	anonymous		English (United States)‎	Woman	18-25 years	University	Student	🤠Mymensingh,Trishal,darirampur	A deadly disease, curable and low mortality rate	None of above;	Yes	No	Yes	No	May be	May be	No	Stay at a separate room, and no contact with family members	2 week	When feel having covid-19 symptoms;	Yes	Yes	Yes	Yes	Yes	Not enough	Yes	Yes	Very high possiblity of spread;	Lack of awareness among people;No proper quarantine ;Lack of advancement in the medical facilities ;Lack of enough preventive measures taken by the government;	None of above;	No	No	Develop enough appropriate quarantine facilities across the country;Complete lockdown of infected areas until further notice;Impose strict movement control of general people for at least few weeks;Encourage working from home;Encourage digital learning for students;Conduct all meetings, seminars and conferences online;Develope medical facilities across the country;	No	No	Sometimes	Yes	Little awareness has grown so far	Very poor facilities are available so far	Maybe	Yes	Moderate
303	2020-03-23 00:28:10	2020-03-23 00:40:26	anonymous		English (United States)‎	Man	18-25 years	University	Student	Staff quarter, saidpur road, Nilphamari sadar upozilla	A deadly disease, curable and low mortality rate	Severe destruction of natural environment;A disease in temparate (cold weather) countries;	May be	Yes	May be	May be	Yes	No	May be	Stay at home and can go outside	2 week	When feel having covid-19 symptoms;When get contact with infected people;When people return from visiting infected countries/areas;	Yes	Yes	Yes	Yes	Yes	Yes	Yes	Yes	Moderate possibility of spread ;High possibility of spread;Very high possiblity of spread;	Lack of awareness among people;High density of population;No proper quarantine ;Lack of advancement in the medical facilities ;Lack of enough preventive measures taken by the government;	Relatively warm and humid weather;Immune system of Bangladeshi people is high;	Maybe	Yes	Strict prohibition of public gatherings (e.g. campaign, religeous & social events, etc.) for next three months;Identify and quaratine all people returned from infected countries;Develop enough appropriate quarantine facilities across the country;Encourage working from home;Conduct all meetings, seminars and conferences online;	No	No	Yes	Yes	Awareness level is on rise	Health facilities are available for limited number of people	No	No
304	2020-03-23 00:33:47	2020-03-23 00:40:41	anonymous		English (United States)‎	Man	18-25 years	University	Student	Chittagong	A deadly disease with certainty of death	Food habit (e.g. eating or contacting wild animals);A disease in temparate (cold weather) countries;	Yes	No	May be	Yes	Yes	Yes	No	Stay at a separate room, and no contact with family members	2 week	When feel having covid-19 symptoms;When get contact with infected people;When people return from visiting infected countries/areas;	Yes	Yes	Yes	Yes	Yes	No	Yes	Yes	Very high possiblity of spread;	Lack of awareness among people;High density of population;Return of immigrants from affected countries ;No proper quarantine ;Lack of advancement in the medical facilities ;Lack of enough preventive measures taken by the government;	None of above;	Yes	No	Strict prohibition of public gatherings (e.g. campaign, religeous & social events, etc.) for next three months;Develop enough appropriate quarantine facilities across the country;Mass awareness creation on preventive measures;Encourage working from home;Encourage digital learning for students;Conduct all meetings, seminars and conferences online;Develope medical facilities across the country;	No	No	Yes	Yes	Awareness level is on rise	Very poor facilities are available so far	Maybe	Yes	Moderate
305	2020-03-23 00:33:07	2020-03-23 00:40:47	anonymous		English (United States)‎	Woman	26-35 years	University	Unemployed	Chattogra, Patiya	A deadly disease, curable and low mortality rate	Food habit (e.g. eating or contacting wild animals);	Yes	Yes	Yes	No	Yes	No	No	Stay at a separate room, and no contact with family members	2 week	When feel having covid-19 symptoms;When get contact with infected people;When people return from visiting infected countries/areas;	Yes	Yes	Yes	Yes	Yes	No	Yes	Yes	High possibility of spread;	Lack of awareness among people;High density of population;Return of immigrants from affected countries ;No proper quarantine ;Lack of advancement in the medical facilities ;Lack of enough preventive measures taken by the government;	None of above;	Yes	No	Strict prohibition of public gatherings (e.g. campaign, religeous & social events, etc.) for next three months;Identify and quaratine all people returned from infected countries;Develop enough appropriate quarantine facilities across the country;Complete lockdown of infected areas until further notice;Impose strict movement control of general people for at least few weeks;Conduct all meetings, se…	No	No	Yes	Yes	No precautionary measures undertaken at all	Very poor facilities are available so far	No	Yes	Moderate
306	2020-03-23 00:29:09	2020-03-23 00:41:02	anonymous		English (United States)‎	Woman	18-25 years	University	Student	Tukerbazar,Sylhet.		Food habit (e.g. eating or contacting wild animals);Severe destruction of natural environment;	May be	May be	Yes	May be	Yes	Yes	No	Stay at a separate room, and no contact with family members	2 week	When feel having covid-19 symptoms;	May be	Yes	Yes	Yes	Yes	Not enough	Yes	Yes	Moderate possibility of spread ;	Lack of awareness among people;High density of population;Return of immigrants from affected countries ;No proper quarantine ;Lack of advancement in the medical facilities ;Lack of enough preventive measures taken by the government;	None of above;	Yes	No	Strict prohibition of public gatherings (e.g. campaign, religeous & social events, etc.) for next three months;Identify and quaratine all people returned from infected countries;Complete lockdown of infected areas until further notice;Encourage working from home;Conduct all meetings, seminars and conferences online;Develope medical facilities across the country;	No	No	Yes	Yes	Little awareness has grown so far	Health facilities are available for limited number of people	Maybe	Yes	Little
307	2020-03-23 00:17:19	2020-03-23 00:42:11	anonymous		English (United States)‎	Woman	18-25 years	University	Student	Khagrachari District, Dighinala Upazila, Chittagong, Babupara village.	A deadly disease, curable and low mortality rate	None of above;	Yes	Yes	May be	No	Yes	Yes	No	Stay at home with family members	2 week	When people return from visiting infected countries/areas;	May be	Yes	Yes	Yes	Yes	No	Yes	Yes	Moderate possibility of spread ;High possibility of spread;Very high possiblity of spread;	Lack of awareness among people;Return of immigrants from affected countries ;No proper quarantine ;Lack of advancement in the medical facilities ;Lack of enough preventive measures taken by the government;	None of above;	Yes	Maybe	Strict prohibition of public gatherings (e.g. campaign, religeous & social events, etc.) for next three months;Identify and quaratine all people returned from infected countries;Develop enough appropriate quarantine facilities across the country;Complete lockdown of infected areas until further notice;Impose strict movement control of general people for at least few weeks;Mass awareness creation …	Sometimes	No	Sometimes	Yes	Little awareness has grown so far	Very poor facilities are available so far	Maybe	May be	Little
308	2020-03-23 00:30:25	2020-03-23 00:42:27	anonymous		English (United States)‎	Woman	26-35 years	University	Unemployed	Sylhet	A deadly disease with certainty of death	Food habit (e.g. eating or contacting wild animals);	Yes	May be	No	No	Yes	No	No	Stay at a separate room, and no contact with family members	2 week	When people return from visiting infected countries/areas;	Yes	Yes	Yes	Yes	Yes	Not enough	Maybe	Yes	Very high possiblity of spread;	Lack of awareness among people;High density of population;	None of above;	Yes	Maybe	Strict prohibition of public gatherings (e.g. campaign, religeous & social events, etc.) for next three months;Identify and quaratine all people returned from infected countries;Develop enough appropriate quarantine facilities across the country;Complete lockdown of infected areas until further notice;Impose strict movement control of general people for at least few weeks;Mass awareness creation …	No	No	Sometimes	No	Little awareness has grown so far	Very poor facilities are available so far	Yes	Yes	Extreme
309	2020-03-23 00:24:44	2020-03-23 00:42:29	anonymous		English (United States)‎	Man	26-35 years	University	Professionals (Teacher, Doctor, Bankers, NGO, Lawyer, Corporate)	Bohoddarhat, chittagong	A deadly disease, curable and low mortality rate	Severe destruction of natural environment;Natural justice;	Yes	Yes	Yes	Yes	May be	Yes	No	Stay at a separate room, and no contact with family members	2 week	When feel having covid-19 symptoms;When get contact with infected people;	Yes	Yes	Yes	Yes	Yes	No	Yes	Maybe	Moderate possibility of spread ;High possibility of spread;	Lack of awareness among people;High density of population;Return of immigrants from affected countries ;No proper quarantine ;Lack of advancement in the medical facilities ;Lack of enough preventive measures taken by the government;	None of above;	No	No	Strict prohibition of public gatherings (e.g. campaign, religeous & social events, etc.) for next three months;Complete lockdown of infected areas until further notice;	Sometimes	No	Yes	No	Little awareness has grown so far	Very poor facilities are available so far	Maybe	Yes	High
310	2020-03-23 00:12:42	2020-03-23 00:43:05	anonymous		English (United States)‎	Man	36-45 years	University	Professionals (Teacher, Doctor, Bankers, NGO, Lawyer, Corporate)	Sholashahar, Chittagong city, Chittagong	A deadly disease, curable and low mortality rate	None of above;	Yes	Yes	Yes	No	Yes	Yes	No	Stay at a separate room, and no contact with family members	2 week	When people return from visiting infected countries/areas;	Yes	Yes	Yes	Yes	Yes	Not enough	Yes	Maybe	High possibility of spread;	Lack of enough preventive measures taken by the government;	None of above;	Maybe	No	Identify and quaratine all people returned from infected countries;	Sometimes	No	Sometimes	Yes	Some precautionary measures have been taken	Gradual advancement in health care is noticeable to deal with covid-19	No	Yes	Moderate
311	2020-03-23 00:35:01	2020-03-23 00:43:08	anonymous		English (United States)‎	Woman	18-25 years	University	Student	Rampura Dhaka	A deadly disease with certainty of death	Food habit (e.g. eating or contacting wild animals);Severe destruction of natural environment;	Yes	May be	May be	No	Yes	May be	No	Stay at a separate room, and no contact with family members	2 week	When feel having covid-19 symptoms;When get contact with infected people;When people return from visiting infected countries/areas;	Yes	Yes	Yes	Yes	Yes	No	Yes	Yes	Very high possiblity of spread;	Lack of awareness among people;High density of population;Return of immigrants from affected countries ;No proper quarantine ;Lack of advancement in the medical facilities ;Lack of enough preventive measures taken by the government;	None of above;	Yes	No	Strict prohibition of public gatherings (e.g. campaign, religeous & social events, etc.) for next three months;Identify and quaratine all people returned from infected countries;Develop enough appropriate quarantine facilities across the country;Complete lockdown of infected areas until further notice;Impose strict movement control of general people for at least few weeks;Mass awareness creation …	No	No	Yes	Yes	Little awareness has grown so far	Very poor facilities are available so far	Yes	Yes	Extreme
312	2020-03-23 00:35:05	2020-03-23 00:43:36	anonymous		English (United States)‎	Man	18-25 years	University	Student	Kafrul thana, mirpur-14, Dhaka	A deadly disease with certainty of death	Food habit (e.g. eating or contacting wild animals);Severe destruction of natural environment;	Yes	May be	May be	Yes	Yes	Yes	No	Stay at a separate room, and no contact with family members	2 week	When feel having covid-19 symptoms;When get contact with infected people;When people return from visiting infected countries/areas;	Yes	Yes	Maybe	Yes	Yes	Yes	Maybe	Maybe	Moderate possibility of spread ;	Lack of awareness among people;High density of population;Return of immigrants from affected countries ;No proper quarantine ;Lack of advancement in the medical facilities ;Lack of enough preventive measures taken by the government;	None of above;	Maybe	Yes	Strict prohibition of public gatherings (e.g. campaign, religeous & social events, etc.) for next three months;Identify and quaratine all people returned from infected countries;Develop enough appropriate quarantine facilities across the country;Complete lockdown of infected areas until further notice;Impose strict movement control of general people for at least few weeks;Mass awareness creation …	Sometimes	No	Yes	Yes	Some precautionary measures have been taken	Very poor facilities are available so far	Maybe	Yes	Moderate
313	2020-03-23 00:31:43	2020-03-23 00:43:44	anonymous		English (United States)‎	Woman	18-25 years	University	Student	Savar,Dhaka	A deadly disease, curable and low mortality rate	Food habit (e.g. eating or contacting wild animals);	Yes	Yes	Yes	No	Yes	No	No	Stay at a separate room, and no contact with family members	2 week	When feel having covid-19 symptoms;When get contact with infected people;When people return from visiting infected countries/areas;	Yes	Yes	Yes	Yes	Yes	Not enough	Yes	Maybe	Very high possiblity of spread;	Lack of awareness among people;High density of population;Return of immigrants from affected countries ;No proper quarantine ;Lack of advancement in the medical facilities ;Lack of enough preventive measures taken by the government;	None of above;	Yes	No	Strict prohibition of public gatherings (e.g. campaign, religeous & social events, etc.) for next three months;Identify and quaratine all people returned from infected countries;Develop enough appropriate quarantine facilities across the country;Complete lockdown of infected areas until further notice;Impose strict movement control of general people for at least few weeks;Mass awareness creation …	No	No	Yes	Yes	Little awareness has grown so far	Gradual advancement in health care is noticeable to deal with covid-19	No	Yes	Moderate
314	2020-03-23 00:28:26	2020-03-23 00:43:45	anonymous		English (United States)‎	Woman	18-25 years	University	Student	Akhalia, Sylhet	A deadly disease, curable and low mortality rate	Food habit (e.g. eating or contacting wild animals);Severe destruction of natural environment;	Yes	Yes	Yes	No	Yes	Yes	No	Stay at a separate room, and no contact with family members	2 week	When feel having covid-19 symptoms;When get contact with infected people;When people return from visiting infected countries/areas;	Yes	Yes	Maybe	Yes	Yes	No	Yes	Yes	High possibility of spread;Very high possiblity of spread;	Lack of awareness among people;High density of population;Return of immigrants from affected countries ;No proper quarantine ;Lack of advancement in the medical facilities ;Lack of enough preventive measures taken by the government;	None of above;	Yes	No	Strict prohibition of public gatherings (e.g. campaign, religeous & social events, etc.) for next three months;Identify and quaratine all people returned from infected countries;Develop enough appropriate quarantine facilities across the country;Complete lockdown of infected areas until further notice;Impose strict movement control of general people for at least few weeks;Mass awareness creation …	No	No	Yes	No	Little awareness has grown so far	Very poor facilities are available so far	Yes	Yes	Moderate
315	2020-03-23 00:34:06	2020-03-23 00:44:52	anonymous		English (United States)‎	Man	18-25 years	University	Student	Halishahar, Chittagong	A deadly disease with certainty of death	Food habit (e.g. eating or contacting wild animals);	Yes	Yes	Yes	No	Yes	Yes	No	Stay at a separate room, and no contact with family members	2 week	When feel having covid-19 symptoms;When get contact with infected people;When people return from visiting infected countries/areas;	Yes	Yes	Yes	Yes	Yes	No	Yes	Yes	Very high possiblity of spread;	Lack of awareness among people;High density of population;Return of immigrants from affected countries ;No proper quarantine ;Lack of advancement in the medical facilities ;Lack of enough preventive measures taken by the government;	None of above;	Yes	No	Strict prohibition of public gatherings (e.g. campaign, religeous & social events, etc.) for next three months;Identify and quaratine all people returned from infected countries;Develop enough appropriate quarantine facilities across the country;Complete lockdown of infected areas until further notice;Impose strict movement control of general people for at least few weeks;Mass awareness creation …	No	No	No	Sometimes	Little awareness has grown so far	Very poor facilities are available so far	Yes	Yes	High
316	2020-03-23 00:22:19	2020-03-23 00:45:14	anonymous		English (United States)‎	Man	18-25 years	University	Student	Mirpur-6,Dhaka 1216	A deadly disease, curable and low mortality rate	Food habit (e.g. eating or contacting wild animals);Natural justice;	Yes	Yes	No	May be	Yes	May be	No	Stay at a separate room, and no contact with family members	2 week	When feel having covid-19 symptoms;When get contact with infected people;When people return from visiting infected countries/areas;	Yes	Yes	Yes	Yes	Yes	Not enough	Yes	Maybe	Moderate possibility of spread ;High possibility of spread;	Lack of awareness among people;High density of population;Return of immigrants from affected countries ;No proper quarantine ;Lack of enough preventive measures taken by the government;	None of above;	Yes	No	Strict prohibition of public gatherings (e.g. campaign, religeous & social events, etc.) for next three months;Identify and quaratine all people returned from infected countries;Develop enough appropriate quarantine facilities across the country;Complete lockdown of infected areas until further notice;Impose strict movement control of general people for at least few weeks;Mass awareness creation …	Sometimes	Sometimes	Yes	Sometimes	Little awareness has grown so far	Gradual advancement in health care is noticeable to deal with covid-19	Maybe	No	High
317	2020-03-23 00:39:10	2020-03-23 00:45:53	anonymous		English (United States)‎	Man	18-25 years	University	Student	Sylhet,Sylhet city,Akhalia.	A deadly disease, curable and low mortality rate	Food habit (e.g. eating or contacting wild animals);	Yes	Yes	No	No	Yes	Yes	No	Stay at a separate room, and no contact with family members	2 week	When get contact with infected people;	Yes	Yes	No	Yes	Yes	No	Maybe	Yes	High possibility of spread;	High density of population;	None of above;	Yes	No	Identify and quaratine all people returned from infected countries;Develop enough appropriate quarantine facilities across the country;Complete lockdown of infected areas until further notice;Impose strict movement control of general people for at least few weeks;Mass awareness creation on preventive measures;Encourage working from home;Encourage digital learning for students;Conduct all meetings…	No	No	No	Yes	Little awareness has grown so far	Very poor facilities are available so far	Maybe	Yes	Moderate
318	2020-03-23 00:30:41	2020-03-23 00:46:02	anonymous		English (United States)‎	Man	18-25 years	University	Student	Chandgaon R/A, Block-A, Chandagon, Chattogram	A deadly disease with certainty of death	Severe destruction of natural environment;	Yes	May be	Yes	No	Yes	May be	No	Stay at a separate room, and no contact with family members	2 week	When get contact with infected people;	Yes	Yes	Yes	Yes	Yes	No	Yes	Yes	High possibility of spread;Very high possiblity of spread;	Lack of awareness among people;High density of population;Return of immigrants from affected countries ;No proper quarantine ;Lack of advancement in the medical facilities ;Lack of enough preventive measures taken by the government;	None of above;	Yes	No	Strict prohibition of public gatherings (e.g. campaign, religeous & social events, etc.) for next three months;Identify and quaratine all people returned from infected countries;Develop enough appropriate quarantine facilities across the country;Complete lockdown of infected areas until further notice;Impose strict movement control of general people for at least few weeks;Mass awareness creation …	No	No	Yes	Sometimes	Little awareness has grown so far	Very poor facilities are available so far	Yes	Yes	High
319	2020-03-22 23:40:34	2020-03-23 00:46:23	anonymous		English (United States)‎	Man	18-25 years	University	Student	University of Chittagong. I came to Balaghata, Bandarban sodor from CU on 18th march. And I'll stay here till the situation is controlled.	A deadly disease, curable and low mortality rate	A disease in temparate (cold weather) countries;Natural justice;	Yes	Yes	Yes	No	Yes	May be	No	Stay at a separate room, and no contact with family members	2 week	When get contact with infected people;When people return from visiting infected countries/areas;	Yes	Yes	Maybe	Yes	Yes	Not enough	Yes	Yes	Very high possiblity of spread;	Lack of awareness among people;High density of population;Return of immigrants from affected countries ;No proper quarantine ;Lack of enough preventive measures taken by the government;	Relatively warm and humid weather;None of above;	Yes	No	Strict prohibition of public gatherings (e.g. campaign, religeous & social events, etc.) for next three months;Identify and quaratine all people returned from infected countries;Develop enough appropriate quarantine facilities across the country;Complete lockdown of infected areas until further notice;Mass awareness creation on preventive measures;Encourage working from home;Encourage digital lea…	Sometimes	No	Yes	Yes	Little awareness has grown so far	Very poor facilities are available so far	Yes	Yes	Moderate
320	2020-03-23 00:34:18	2020-03-23 00:46:31	anonymous		English (United States)‎	Woman	18-25 years	University	Student	Chattogram, patiya, chattogram, east baroikara	A deadly disease with certainty of death	Food habit (e.g. eating or contacting wild animals);Severe destruction of natural environment;	Yes	Yes	Yes	No	Yes	Yes	No	Stay at a separate room, and no contact with family members	2 week	When feel having covid-19 symptoms;When get contact with infected people;When people return from visiting infected countries/areas;	Yes	Yes	Maybe	Yes	Yes	No	Yes	Maybe	Very high possiblity of spread;	Lack of awareness among people;High density of population;Return of immigrants from affected countries ;No proper quarantine ;Lack of advancement in the medical facilities ;Lack of enough preventive measures taken by the government;	Relatively warm and humid weather;	Yes	No	Strict prohibition of public gatherings (e.g. campaign, religeous & social events, etc.) for next three months;Identify and quaratine all people returned from infected countries;Develop enough appropriate quarantine facilities across the country;Complete lockdown of infected areas until further notice;Impose strict movement control of general people for at least few weeks;Mass awareness creation …	No	No	Yes	Yes	Some precautionary measures have been taken	Very poor facilities are available so far	No	Yes	Extreme
321	2020-03-23 00:31:07	2020-03-23 00:46:33	anonymous		English (United States)‎	Man	18-25 years	University	Student	Kishoregan, mithamoin, dhaky, shantipur	A deadly disease, curable and low mortality rate	Food habit (e.g. eating or contacting wild animals);None of above;	Yes	Yes	Yes	No	Yes	Yes	No	Stay at a separate room, and no contact with family members	2 week	When feel having covid-19 symptoms;When get contact with infected people;When people return from visiting infected countries/areas;	Yes	Yes	Yes	Yes	Yes	Not enough	Yes	Yes	Very high possiblity of spread;	Lack of awareness among people;High density of population;Return of immigrants from affected countries ;No proper quarantine ;Lack of advancement in the medical facilities ;Lack of enough preventive measures taken by the government;	None of above;	Yes	No	Strict prohibition of public gatherings (e.g. campaign, religeous & social events, etc.) for next three months;Identify and quaratine all people returned from infected countries;Develop enough appropriate quarantine facilities across the country;Complete lockdown of infected areas until further notice;Impose strict movement control of general people for at least few weeks;Mass awareness creation …	No	No	No		No precautionary measures undertaken at all	Very poor facilities are available so far	Yes	Yes	High
322	2020-03-23 00:34:16	2020-03-23 00:46:47	anonymous		English (United States)‎	Man	18-25 years	University	Unemployed	Rangpur	A curse from the God	Food habit (e.g. eating or contacting wild animals);Natural justice;	May be	No	No	No	May be	Yes	No	Stay at a separate room, and no contact with family members	2 week	When feel having covid-19 symptoms;When get contact with infected people;When people return from visiting infected countries/areas;	Yes	Yes	No	Yes	Yes	No	Yes	Yes	Very high possiblity of spread;	Lack of awareness among people;High density of population;Return of immigrants from affected countries ;No proper quarantine ;Lack of advancement in the medical facilities ;Lack of enough preventive measures taken by the government;	None of above;	Yes	No	Strict prohibition of public gatherings (e.g. campaign, religeous & social events, etc.) for next three months;Identify and quaratine all people returned from infected countries;Develop enough appropriate quarantine facilities across the country;Complete lockdown of infected areas until further notice;Impose strict movement control of general people for at least few weeks;Mass awareness creation …	No	No	Sometimes	Yes	Awareness level is on rise	Very poor facilities are available so far	Yes	Yes	Moderate
323	2020-03-23 00:32:23	2020-03-23 00:46:52	anonymous		English (United States)‎	Man	18-25 years	Diploma	Unemployed	loco colony, Khulshi, Chittagong	A deadly disease, curable and low mortality rate	Severe destruction of natural environment;	May be	Yes	May be	No	Yes	No	May be	Stay at a separate room, and no contact with family members	2 week	When feel having covid-19 symptoms;When get contact with infected people;When people return from visiting infected countries/areas;	Yes	Yes	Maybe	Yes	Yes	No	Yes	Maybe	High possibility of spread;Very high possiblity of spread;	High density of population;Return of immigrants from affected countries ;No proper quarantine ;Lack of enough preventive measures taken by the government;		Maybe	No	Strict prohibition of public gatherings (e.g. campaign, religeous & social events, etc.) for next three months;Identify and quaratine all people returned from infected countries;Complete lockdown of infected areas until further notice;Encourage working from home;Encourage digital learning for students;Conduct all meetings, seminars and conferences online;Develope medical facilities across the cou…	Sometimes	No	Yes	Sometimes	Awareness level is on rise	Very poor facilities are available so far	Maybe	Yes	High
324	2020-03-23 00:42:45	2020-03-23 00:47:28	anonymous		English (United States)‎	Man	18-25 years	University	Professionals (Teacher, Doctor, Bankers, NGO, Lawyer, Corporate)	Dhaka cantonment	A deadly disease, curable and low mortality rate	Food habit (e.g. eating or contacting wild animals);Severe destruction of natural environment;	May be	May be	No	No	May be	Yes	Yes	Stay at a separate room, and no contact with family members	2 week	When feel having covid-19 symptoms;When get contact with infected people;When people return from visiting infected countries/areas;	Yes	Yes	Yes	Yes	Maybe	No	Yes	Yes	Very high possiblity of spread;	Lack of awareness among people;High density of population;Return of immigrants from affected countries ;No proper quarantine ;Lack of advancement in the medical facilities ;Lack of enough preventive measures taken by the government;	None of above;	Yes	No	Complete lockdown of infected areas until further notice;Mass awareness creation on preventive measures;Encourage working from home;Encourage digital learning for students;Conduct all meetings, seminars and conferences online;Develope medical facilities across the country;	No	No	Yes	No	Some precautionary measures have been taken	Very poor facilities are available so far	Yes	Yes	High
325	2020-03-23 00:30:36	2020-03-23 00:47:37	anonymous		English (United States)‎	Man	36-45 years	University	Professionals (Teacher, Doctor, Bankers, NGO, Lawyer, Corporate)	Mirpur, Dhaka	A deadly disease, curable and low mortality rate	Severe destruction of natural environment;	Yes	Yes	Yes	No	Yes	Yes	No	Stay at a separate room, and no contact with family members	2 week	When people return from visiting infected countries/areas;	Yes	Yes	Yes	Yes	Yes	No	No	No	High possibility of spread;	High density of population;	People of Bangladesh believe in God;	No	No	Complete lockdown of infected areas until further notice;	No	Sometimes	Yes	Sometimes	Some precautionary measures have been taken	Very poor facilities are available so far	Yes	May be
326	2020-03-23 00:39:11	2020-03-23 00:48:08	anonymous		English (United States)‎	Woman	18-25 years	Secondary	Student	Madartek, Dhaka	A deadly disease with certainty of death	Food habit (e.g. eating or contacting wild animals);Natural justice;	Yes	Yes	No	No	Yes	Yes	No	Stay at a separate room, and no contact with family members	2 week	When feel having covid-19 symptoms;When get contact with infected people;When people return from visiting infected countries/areas;	Yes	Yes	Yes	Yes	Yes	Not enough	Yes	Yes	High possibility of spread;Very high possiblity of spread;	Lack of awareness among people;High density of population;No proper quarantine ;Lack of enough preventive measures taken by the government;	None of above;	Yes	No	Strict prohibition of public gatherings (e.g. campaign, religeous & social events, etc.) for next three months;Identify and quaratine all people returned from infected countries;Develop enough appropriate quarantine facilities across the country;Complete lockdown of infected areas until further notice;Mass awareness creation on preventive measures;Encourage working from home;Encourage digital lea…	No	No	Yes	Sometimes	Awareness level is on rise	Health facilities are available for limited number of people	Yes	Yes	High
327	2020-03-23 00:31:24	2020-03-23 00:48:26	anonymous		English (United States)‎	Man	26-35 years	University	Professionals (Teacher, Doctor, Bankers, NGO, Lawyer, Corporate)	Cox’s baza, kolatoli	A curse from the God	Food habit (e.g. eating or contacting wild animals);Severe destruction of natural environment;	Yes	Yes	Yes	No	Yes	Yes	No	Stay at a separate room, and no contact with family members	2 week	When feel having covid-19 symptoms;When get contact with infected people;When people return from visiting infected countries/areas;	Yes	Yes	Yes	Yes	Yes	Not enough	Yes	Yes	Very high possiblity of spread;	Lack of awareness among people;High density of population;Return of immigrants from affected countries ;No proper quarantine ;Lack of enough preventive measures taken by the government;	None of above;	Yes	No	Strict prohibition of public gatherings (e.g. campaign, religeous & social events, etc.) for next three months;Identify and quaratine all people returned from infected countries;Develop enough appropriate quarantine facilities across the country;Complete lockdown of infected areas until further notice;Impose strict movement control of general people for at least few weeks;Mass awareness creation …	No	No	Yes	No	People around me are highly aware and careful	Very poor facilities are available so far	Yes	Yes	Extreme
328	2020-03-23 00:38:29	2020-03-23 00:49:07	anonymous		English (United States)‎	Man	18-25 years	University	Unemployed	Mohammadpu, Dhaka	A deadly disease, curable and low mortality rate	Food habit (e.g. eating or contacting wild animals);	Yes	Yes	Yes	No	Yes	No	No	Stay at a separate room, and no contact with family members	2 week	When feel having covid-19 symptoms;When get contact with infected people;When people return from visiting infected countries/areas;	Yes	Yes	Yes	Yes	Yes	No	Yes	Yes	High possibility of spread;	Lack of awareness among people;Return of immigrants from affected countries ;No proper quarantine ;Lack of enough preventive measures taken by the government;	None of above;	Yes	No	Strict prohibition of public gatherings (e.g. campaign, religeous & social events, etc.) for next three months;Identify and quaratine all people returned from infected countries;Develop enough appropriate quarantine facilities across the country;Complete lockdown of infected areas until further notice;Impose strict movement control of general people for at least few weeks;Mass awareness creation …	No	No	Yes	Yes	Little awareness has grown so far	Health facilities are available for limited number of people	Yes	Yes	High
[truncated: 1,514 more rows]
